# Supplementary material for: Stay or Go: Sulfolobales Biofilm Dispersal Is Dependent on a Bifunctional VapB Antitoxin
Source: mBio. 2023 Apr 10;14(2):e00053-23. doi: 10.1128/mbio.00053-23 (PMC10127717; doi:10.1128/mbio.00053-23)
Supplement: DATA SET S1 [file mbio.00053-23-s0006.csv]

Description	Scientific Name	Max Score	Total Score	Query Cover	E value	Per. ident	Acc. Len	Accession
DUF488 domain-containing protein [Sulfolobus acidocaldarius]	Sulfolobus acidocaldarius	229	229	99%	2.00E-75	100	114	WP_011278972.1
uroporphyrin-III C-methyltransferase [Sulfolobus acidocaldarius SUSAZ]	Sulfolobus acidocaldarius SUSAZ	214	214	98%	8.00E-70	92.04	113	AHC52194.1
DUF488 domain-containing protein [Candidatus Aramenus sulfurataquae]	Candidatus Aramenus sulfurataquae	186	186	99%	1.00E-58	72.81	118	MCL7344516.1
DUF488 domain-containing protein [Candidatus Aramenus sp.]	Candidatus Aramenus sp.	186	186	99%	1.00E-58	72.81	118	MBW9141844.1
DUF488 family protein [Candidatus Aramenus sp.]	Candidatus Aramenus sp.	186	186	99%	2.00E-58	72.81	118	MCI2414717.1
hypothetical protein ASUL_08639 [Candidatus Aramenus sulfurataquae]	Candidatus Aramenus sulfurataquae	183	183	99%	3.00E-57	71.05	121	EWG06622.1
DUF488 domain-containing protein [Acidianus hospitalis]	Acidianus hospitalis	179	179	97%	1.00E-55	72.32	114	WP_013776459.1
DUF488 domain-containing protein [Sulfolobus islandicus]	Sulfolobus islandicus	179	179	97%	1.00E-55	73.21	114	WP_012715950.1
DUF488 domain-containing protein [Sulfolobus islandicus]	Sulfolobus islandicus	179	179	97%	2.00E-55	73.21	114	WP_012713379.1
DUF488 family protein [Saccharolobus caldissimus]	Saccharolobus caldissimus	178	178	97%	2.00E-55	72.32	114	WP_229569875.1
DUF488 domain-containing protein [Metallosphaera yellowstonensis]	Metallosphaera yellowstonensis	177	177	97%	4.00E-55	72.32	114	WP_009070294.1
DUF488 domain-containing protein [Sulfolobus sp. SCGC AB-777_G05]	Sulfolobus sp. SCGC AB-777_G05	177	177	97%	4.00E-55	72.32	114	PVU68242.1
DUF488 domain-containing protein [Sulfolobales archaeon]	Sulfolobales archaeon	176	176	97%	3.00E-54	70.54	124	MCQ4449064.1
DUF488 domain-containing protein [Sulfolobus sp. SCGC AB-777_G06]	Sulfolobus sp. SCGC AB-777_G06	175	175	97%	3.00E-54	68.75	114	PVU74897.1
DUF488 domain-containing protein [Sulfolobales archaeon]	Sulfolobales archaeon	175	175	97%	4.00E-54	69.64	124	MCG2871906.1
DUF488 domain-containing protein [Sulfolobales archaeon SCGC AB-777_J03]	Sulfolobales archaeon SCGC AB-777_J03	175	175	97%	5.00E-54	69.64	124	PVU72221.1
DUF488 domain-containing protein [Sulfolobales archaeon]	Sulfolobales archaeon	174	174	97%	9.00E-54	70.54	124	MCQ4350145.1
DUF488 domain-containing protein [unclassified Sulfolobus]	unclassified Sulfolobus	174	174	97%	1.00E-53	66.96	117	WP_069283088.1
DUF488 domain-containing protein [Sulfolobales archaeon SCGC AB-777_K20]	Sulfolobales archaeon SCGC AB-777_K20	174	174	97%	1.00E-53	69.64	124	PVU69683.1
DUF488 domain-containing protein [Sulfurisphaera ohwakuensis]	Sulfurisphaera ohwakuensis	173	173	97%	2.00E-53	67.86	115	WP_156014797.1
DUF488 family protein [Sulfolobales archaeon]	Sulfolobales archaeon	173	173	97%	3.00E-53	69.64	117	MCQ4345303.1
DUF488 domain-containing protein [Candidatus Acidianus copahuensis]	Candidatus Acidianus copahuensis	172	172	99%	5.00E-53	70.18	115	WP_048098663.1
DUF488 family protein [Sulfolobus sp.]	Sulfolobus sp.	172	172	97%	6.00E-53	68.75	119	MCI4456260.1
DUF488 domain-containing protein [Acidianus sp. RZ1]	Acidianus sp. RZ1	172	172	99%	7.00E-53	70.18	115	WP_171714935.1
DUF488 family protein [Sulfuracidifex tepidarius]	Sulfuracidifex tepidarius	172	172	99%	8.00E-53	66.67	114	WP_149528316.1
DUF488 domain-containing protein [Sulfolobus islandicus]	Sulfolobus islandicus	171	171	99%	1.00E-52	66.67	115	WP_012710838.1
DUF488 domain-containing protein [Saccharolobus solfataricus]	Saccharolobus solfataricus	171	171	99%	2.00E-52	67.54	115	WP_009988464.1
DUF488 domain-containing protein [Sulfurisphaera tokodaii]	Sulfurisphaera tokodaii	171	171	97%	2.00E-52	66.07	115	WP_052846979.1
hypothetical protein STK_15940 [Sulfurisphaera tokodaii str. 7]	Sulfurisphaera tokodaii str. 7	171	171	97%	2.00E-52	66.07	125	BAB66672.1
DUF488 domain-containing protein [Sulfolobus islandicus]	Sulfolobus islandicus	170	170	94%	3.00E-52	68.81	112	WP_012735722.1
DUF488 family protein [Stygiolobus caldivivus]	Stygiolobus caldivivus	169	169	99%	6.00E-52	66.67	117	WP_221289870.1
uroporphyrin-III methyltransferase [Stygiolobus caldivivus]	Stygiolobus caldivivus	170	170	99%	6.00E-52	66.67	124	BCU69842.1
DUF488 domain-containing protein [Sulfolobus sp. S-194]	Sulfolobus sp. S-194	169	169	97%	8.00E-52	65.18	115	QIW24461.1
DUF488 domain-containing protein [Sulfolobus sp. E5-1-F]	Sulfolobus sp. E5-1-F	168	168	99%	2.00E-51	65.79	115	WP_153422878.1
DUF488 domain-containing protein [Acidianus manzaensis]	Acidianus manzaensis	168	168	97%	2.00E-51	67.86	121	WP_148692691.1
DUF488 domain-containing protein [Sulfolobus sp. E11-6]	Sulfolobus sp. E11-6	167	167	99%	3.00E-51	64.91	115	WP_153425393.1
DUF488 family protein [Saccharolobus shibatae B12]	Saccharolobus shibatae B12	167	167	99%	3.00E-51	64.04	116	QXJ29249.1
DUF488 domain-containing protein [Saccharolobus shibatae]	Saccharolobus shibatae	167	167	99%	4.00E-51	64.04	115	WP_218260273.1
DUF488 domain-containing protein [Sulfolobus islandicus]	Sulfolobus islandicus	167	167	99%	5.00E-51	64.04	115	WP_014512229.1
uroporphyrin-III methyltransferase [Candidatus Nanopusillus acidilobi]	Candidatus Nanopusillus acidilobi	166	166	99%	1.00E-50	65.79	114	AMD29755.1
DUF488 domain-containing protein [Acidianus sulfidivorans]	Acidianus sulfidivorans	166	166	94%	1.00E-50	66.97	112	WP_110379025.1
DUF488 family protein [Acidianus sp. HS-5]	Acidianus sp. HS-5	166	166	97%	1.00E-50	67.86	122	WP_236751913.1
DUF488 domain-containing protein [Vulcanisaeta sp. SCGC AB-777_J10]	Vulcanisaeta sp. SCGC AB-777_J10	165	165	98%	4.00E-50	65.22	118	PVU72549.1
DUF488 domain-containing protein [Metallosphaera cuprina]	Metallosphaera cuprina	165	165	97%	5.00E-50	63.39	114	WP_048057737.1
protein of unknown function DUF488 [Metallosphaera cuprina Ar-4]	Metallosphaera cuprina Ar-4	163	163	97%	3.00E-49	62.5	119	AEB95171.1
DUF488 domain-containing protein [Acidianus ambivalens]	Acidianus ambivalens	162	162	99%	5.00E-49	62.28	115	WP_152939233.1
DUF488 domain-containing protein [Acidilobus sp. 7A]	Acidilobus sp. 7A	162	162	99%	9.00E-49	62.07	117	WP_117353894.1
hypothetical protein JCHSAcid_15780 [uncultured Acidilobus sp. JCHS]	uncultured Acidilobus sp. JCHS	161	161	99%	1.00E-48	62.93	117	ESQ24175.1
DUF488 domain-containing protein [Acidilobus sp.]	Acidilobus sp.	161	161	99%	2.00E-48	62.93	117	MCG2873585.1
DUF488 domain-containing protein [Acidilobus sp.]	Acidilobus sp.	159	159	99%	9.00E-48	62.93	117	MCG2882467.1
DUF488 family protein [Thermoproteus uzoniensis]	Thermoproteus uzoniensis	158	158	99%	2.00E-47	64.04	116	WP_013679618.1
hypothetical protein AT711_07180 [Thermoproteus sp. CIS_19]	Thermoproteus sp. CIS_19	158	158	99%	3.00E-47	62.28	119	KUO84160.1
hypothetical protein AT718_08995 [Vulcanisaeta sp. JCHS_4]	Vulcanisaeta sp. JCHS_4	157	157	98%	6.00E-47	62.61	132	KUO81791.1
DUF488 family protein [Thermoproteus sp.]	Thermoproteus sp.	157	157	99%	7.00E-47	62.28	119	MCI4465222.1
DUF488 family protein [Thermoproteus sp. CP80]	Thermoproteus sp. CP80	154	154	99%	9.00E-46	60.53	119	WP_081246906.1
DUF488 family protein [Caldivirga sp.]	Caldivirga sp.	152	152	94%	3.00E-45	62.16	118	NAZ27976.1
DUF488 family protein [Sulfolobus acidocaldarius]	Sulfolobus acidocaldarius	149	149	99%	5.00E-44	58.77	116	WP_011278958.1
uroporphyrin-III C-methyltransferase [Sulfolobus acidocaldarius SUSAZ]	Sulfolobus acidocaldarius SUSAZ	149	149	99%	8.00E-44	59.65	116	AHC52181.1
DUF488 domain-containing protein [Caldivirga maquilingensis]	Caldivirga maquilingensis	149	149	93%	1.00E-43	60	117	WP_012185357.1
uroporphyrin-III methyltransferase [Candidatus Micrarchaeota archaeon]	Candidatus Micrarchaeota archaeon	145	145	98%	3.00E-42	61.21	121	BCS91317.1
DUF488 family protein [Metallosphaera sp. J1]	Metallosphaera sp. J1	144	144	95%	5.00E-42	62.83	118	WP_238026887.1
uroporphyrin-III methyltransferase [Metallosphaera javensis]	Metallosphaera javensis	143	143	95%	2.00E-41	61.95	118	BCS93087.1
uroporphyrin-III methyltransferase [Thermoproteus sp. AZ2]	Thermoproteus sp. AZ2	141	141	94%	9.00E-41	62.5	114	KJR73758.1
DUF488 domain-containing protein [Sulfodiicoccus acidiphilus]	Sulfodiicoccus acidiphilus	141	141	99%	1.00E-40	57.26	118	WP_126450906.1
hypothetical protein HS1genome_2020 [Sulfodiicoccus acidiphilus]	Sulfodiicoccus acidiphilus	141	141	99%	1.00E-40	57.26	127	BBD73631.1
DUF488 domain-containing protein [Caldisphaera lagunensis]	Caldisphaera lagunensis	139	139	95%	5.00E-40	59.65	117	WP_015231769.1
DUF488 domain-containing protein [Metallosphaera]	Metallosphaera	138	138	97%	2.00E-39	57.39	122	WP_048060017.1
DUF488 family protein [Acidilobus sp.]	Acidilobus sp.	137	137	91%	3.00E-39	57.01	111	MCI4459899.1
DUF488 domain-containing protein [Metallosphaera tengchongensis]	Metallosphaera tengchongensis	137	137	96%	3.00E-39	57.02	119	WP_174628535.1
protein of unknown function DUF488 [Metallosphaera sedula DSM 5348]	Metallosphaera sedula DSM 5348	137	137	97%	4.00E-39	57.39	129	ABP95044.1
TPA: DUF488 domain-containing protein [Nitrososphaeria archaeon]	Nitrososphaeria archaeon	137	137	97%	4.00E-39	59.29	114	HEU17082.1
DUF488 family protein [Vulcanisaeta sp. JCM 14467]	Vulcanisaeta sp. JCM 14467	135	135	75%	8.00E-39	65.52	93	WP_252901731.1
DUF488 domain-containing protein [Caldisphaeraceae archaeon]	Caldisphaeraceae archaeon	136	136	96%	1.00E-38	57.02	118	MCE4623525.1
DUF488 domain-containing protein [Bacteroidetes bacterium]	Bacteroidetes bacterium	136	136	95%	1.00E-38	59.29	118	MBW7888886.1
DUF488 domain-containing protein [Mucilaginibacter sp. AK015]	Mucilaginibacter sp. AK015	135	135	96%	2.00E-38	54.39	118	WP_183553151.1
DUF488 family protein [Deltaproteobacteria bacterium]	Deltaproteobacteria bacterium	135	135	97%	4.00E-38	56.52	117	MCK5710096.1
DUF488 domain-containing protein [Metallosphaera hakonensis]	Metallosphaera hakonensis	134	134	95%	5.00E-38	59.29	114	WP_110368703.1
TPA: DUF488 family protein [Bryobacterales bacterium]	Bryobacterales bacterium	133	133	98%	2.00E-37	55.46	123	HFB98998.1
DUF488 domain-containing protein [Ilyomonas limi]	Ilyomonas limi	133	133	93%	2.00E-37	55.86	118	WP_137260606.1
DUF488 domain-containing protein [Pedobacter sp. B4-66]	Pedobacter sp. B4-66	133	133	93%	2.00E-37	56.76	117	WP_214226391.1
DUF488 domain-containing protein [Gardnerella]	Gardnerella	133	133	97%	2.00E-37	52.59	121	WP_101892149.1
DUF488 domain-containing protein [Gardnerella]	Gardnerella	133	133	97%	2.00E-37	52.59	121	WP_004106880.1
DUF488 domain-containing protein [Gardnerella vaginalis]	Gardnerella vaginalis	132	132	97%	3.00E-37	52.59	121	WP_116431753.1
DUF488 domain-containing protein [Gardnerella]	Gardnerella	132	132	97%	3.00E-37	52.59	121	WP_012914086.1
DUF488 domain-containing protein [Prevotella micans]	Prevotella micans	132	132	97%	4.00E-37	54.78	117	WP_006951800.1
DUF488 domain-containing protein [Pseudomonas sp. 7P_10.2_Bac1]	Pseudomonas sp. 7P_10.2_Bac1	132	132	97%	4.00E-37	55.65	118	WP_262201765.1
conserved uncharacterized protein [Gardnerella vaginalis 5-1]	Gardnerella vaginalis 5-1	132	132	97%	5.00E-37	52.59	116	EFH71006.1
DUF488 family protein [Rhodohalobacter halophilus]	Rhodohalobacter halophilus	132	132	97%	6.00E-37	54.78	118	WP_069133504.1
hypothetical protein [bacterium]	bacterium	131	131	95%	8.00E-37	57.52	118	MCG3154848.1
DUF488 domain-containing protein [Mucilaginibacter sp. 14171R-50]	Mucilaginibacter sp. 14171R-50	131	131	96%	9.00E-37	53.51	118	WP_162430529.1
DUF488 domain-containing protein [Methanosarcina sp.]	Methanosarcina sp.	131	131	97%	1.00E-36	54.31	121	NLN43336.1
DUF488 domain-containing protein [bacterium]	bacterium	131	131	95%	1.00E-36	57.52	118	MCK6561366.1
DUF488 family protein [Planctomycetota bacterium]	Planctomycetota bacterium	130	130	95%	2.00E-36	55.26	119	NLE61139.1
DUF488 domain-containing protein [Thermoflexus hugenholtzii]	Thermoflexus hugenholtzii	131	131	99%	2.00E-36	52.14	128	WP_088570162.1
DUF488 domain-containing protein [Nitrosococcus oceani]	Nitrosococcus oceani	130	130	97%	2.00E-36	51.72	120	WP_036501701.1
DUF488 domain-containing protein [Candidatus Marsarchaeota archaeon]	Candidatus Marsarchaeota archaeon	130	130	99%	2.00E-36	56.41	123	MCL4391043.1
DUF488 domain-containing protein [Pyrinomonas methylaliphatogenes]	Pyrinomonas methylaliphatogenes	130	130	98%	2.00E-36	51.28	125	WP_211197573.1
DUF488 domain-containing protein [Methanosarcina mazei]	Methanosarcina mazei	130	130	99%	2.00E-36	55.08	118	WP_221068954.1
DUF488 domain-containing protein [Pyrinomonas methylaliphatogenes]	Pyrinomonas methylaliphatogenes	130	130	98%	2.00E-36	51.28	124	MBX5480123.1
DUF488 family protein [Gracilimonas sp. CAU 1638]	Gracilimonas sp. CAU 1638	130	130	99%	2.00E-36	54.7	117	WP_255132689.1
