# Supplementary material for: Stay or Go: Sulfolobales Biofilm Dispersal Is Dependent on a Bifunctional VapB Antitoxin
Source: mBio. 2023 Apr 10;14(2):e00053-23. doi: 10.1128/mbio.00053-23 (PMC10127717; doi:10.1128/mbio.00053-23)
Supplement: DATA SET S2 [file mbio.00053-23-s0007.xlsx]

## Sheet: Primer Table
Cloning primers used in this study.
Primer	Sequence	Description	Source
AML0053	AATTGTAATACGACTCACTATAGGGCGAATGACTGGCCAGTAATGCCCG	Gibson cloning primer for pΔvapB14 plasmid construct (5' Homology Arm)	This study
AML0054	GTTTATTAATTTTGTTTTCTAATAGGAAATATGTCTTTTTTAGAAAGAGTTGTTACA	Gibson cloning primer for pΔvapB14 plasmid construct (5' Homology Arm)	This study
AML0055	GACCATATGTAACAACTCTTTCTAAAAAAGACATATTTCCTATTAGAAAACAAA	Gibson cloning primer for pΔvapB14 plasmid construct (3' Homology Arm)	This study
AML0056	CCAAGTACTAGAACTGCTCAAACCTAGGTCCCACTCATTGGCTCAATGGC	Gibson cloning primer for pΔvapB14 plasmid construct (3' Homology Arm)	This study
AML0063	AATTGTAATACGACTCACTATAGGGCGAATAGGCGAAATAGGAGGCTTGT	Gibson cloning primer for pΔvapC14 plasmid construct (5' Homology Arm)	This study
AML0064	AAAGAGTTGTTACATATTATGTTGTGGAGGAAAAACGCT	Gibson cloning primer for pΔvapC14 plasmid construct (5' Homology Arm)	This study
AML0065	CCTCCACAACATAATATGTAACAACTCTTTCTAAAAAAGA	Gibson cloning primer for pΔvapC14 plasmid construct (3' Homology Arm)	This study
AML0066	CCAAGTACTAGAACTGCTCAAACCTAGGTCGGATCACGAAGTCCCTTTCC	Gibson cloning primer for pΔvapC14 plasmid construct (3' Homology Arm)	This study
AML0078	ATAATCATATTTCCTATTAGAAAACAAA	PCR cloning primer for pΔvapBC14 plasmid construct	This study
AML0079	GTTGTGGAGGAAAAACGC	PCR cloning primer for pΔvapBC14 plasmid construct	This study
AML0106	ACCATGTGGTGATGATGGTGATGGC	Gibson cloning primer to amplify pETDuet-1 vector backbone for the construction of the co-expression pETDuet_VapBC14 plasmid	This study
AML0107	AATACATCGAGAGTCTGCTGACCAAATAAGCAGATCTCAATTGGATATCG	Gibson cloning primer to amplify pETDuet-1 vector backbone for the construction of the co-expression pETDuet_VapBC14 plasmid	This study
AML0108	ACCACATGGTGTTCGCGAGCAAAC	Gibson cloning primer to amplify the codon optimized VapC14 to clone into the co-expression vector pETDuet-1	This study
AML0109	AGCTCGAATTCGGATCCTGGCTTTAGCTTTTGCGGTCGAGG	Gibson cloning primer to amplify the codon optimized VapC14 to clone into the co-expression vector pETDuet-1	This study
AML0110	GTGAAGTACTACCTCGACCGCAAAAGCTAAAGCCAGGATCCGAATTCGAG	Gibson cloning primer to amplify the intergentic region of the pETDuet-1 vector to create the pETDuet_VapBC14 co-expression vector	This study
AML0111	GCGTTTCACTTTGATCATATGTATATCTCCTTCTTATACTTAACTAAT	Gibson cloning primer to amplify the intergentic region of the pETDuet-1 vector to create the pETDuet_VapBC14 co-expression vector	This study
AML0112	TATTAGTTAAGTATAAGAAGGAGATATACATATGATCAAAGTGAAACGCG	Gibson cloning primer to amplify the codon optimize VapB14 to clone into the co-expression vector pETDuet-1	This study
AML0113	GGCCGATATCCAATTGAGATCTGCTTATTTGGTCAGCAGACTCTC	Gibson cloning primer to amplify the codon optimize VapB14 to clone into the co-expression vector pETDuet-1	This study
*Bold and underlined bases are overhangs or unmatched bases
qPCR primers used in this study.
Primer	Sequence	Description	Source
AML0098	CCTGCAACATCTATCCATAACATACCGA	secY (Saci_0574) qPCR primer	Orell et al. 2013
AML0099	CCTCATAGTGTATATGCTTTAGTAGTAG	secY (Saci_0574) qPCR primer	Orell et al. 2013
AML0127	AGTAGCCTATGGTCTTTCTGAATC	abfR1 (Saci_0446) qPCR primer	Orell et al. 2013
AML0128	TCAACTAATCCTGCATCTGAAAGC	abfR1 (Saci_0446) qPCR primer	Orell et al. 2013
AML0131	GCTGAGAAAGCCTATAACGTCTG	Saci_1242 qPCR primer	This study
AML0132	CGGTCTTCCTATCCTTTTATCTG	Saci_1242 qPCR primer	This study
AML0133	CTAGGCCATAATCGGTCAATC	vapB14 (Saci_2184) qPCR primer	This study
AML0134	GGTCAAGCGAGTTTATGACG	vapB14 (Saci_2184) qPCR primer	This study
AML0153	GAGCTGAGGAAGTGGTTTGG	Msed_0871 qPCR primer	This study
AML0154	TGTCCCTGGCTGAGAATAGG	Msed_0871 qPCR primer	This study
AML0155	AAGGGATCAGGTTACTGACCA	vapC14 (Saci_2183) qPCR primer	This study
AML0156	CGCAACCGTTTGTCCTTATC	vapC14 (Saci_2183) qPCR primer	This study
AML0159	ACTGCGTCTACTGCGTTATCTTTATC	arlB (Saci_1178) qPCR primer	Orell et al. 2013
AML0160	GGAGATAAGTCTACACTAGATACACCAGAA	arlB (Saci_1178) qPCR primer	Orell et al. 2013
AML0161	GCAGTTGAAGAGTTAGCCTTATCTGTG	arlX (Saci_1177) qPCR primer	Orell et al. 2013
AML0162	CCTACTAACTGACTTACGGTACTAATCT	arlX (Saci_1177) qPCR primer	Orell et al. 2013
AML0163	CTCTAATTTTAACGTCTCAGTAACTAGC	aapA (Saci_2314) qPCR primer	Orell et al. 2013
AML0164	CCTACTTGTTCCATAGGATTGTTAGG	aapA (Saci_2314) qPCR primer	Orell et al. 2013
AML0165	CTCCTGACTACCAACTGACTATTTATC	aapF (Saci_2318) qPCR primer	Orell et al. 2013
AML0166	GTTCACCAGTAGAATAGCTCTTTACAC	aapF (Saci_2318) qPCR primer	Orell et al. 2013
AML0167	TAGCCAGGGTATGTTCAGTAATC	upsA (Saci_1496) qPCR primer	Orell et al. 2013
AML0168	ACCTAAGTTCCCGTTATTGAC	upsA (Saci_1496) qPCR primer	Orell et al. 2013
AML0169	GCTAGTAAAGCCAACAAGAGTG	upsE (Saci_1494) qPCR primer	Orell et al. 2013
AML0170	ATATAGTCGCTGCTACCCTATG	upsE (Saci_1494) qPCR primer	Orell et al. 2013
AML0174	ACGGCGGTGATACTTACAGG	Msed_R0026 16s qPCR primer	Zhu et al. 2013
AML0175	GACACCTAGCCTGCATCGTT	Msed_R0026 16s qPCR primer	Zhu et al. 2013

## Sheet: Plasmids
Plasmids used in this study.
Plasmid	Genotype	Source
pSVA406	AmpR, gene targeting suicide plasmid, pGEM-T Easy backbone, pyrEFcassette of Sa. solfataricus	Wagner et al. 2012
pΔvapB14	Flanking regions of vapB14 from S. acidocaldarius cloned into the pSVA406 suicide plasmid by Gibson assembly to delete the vapB14 gene	This study
pΔvapC14	Flanking regions of vapC14 from S. acidocaldarius cloned into the pSVA406 suicide plasmid by Gibson assembly to delete the vapC14 gene	This study
pΔvapBC14	Flanking regions of the vapBC14 locus from S. acidocaldarius cloned into the pSVA406 suicide plasmid by deleting the vapB14 gene from the pΔvapC14 vector to delete the entire vapBC14 locus	This study
pET46	Ampr expression plasmid containing replicon ColE1 (pBR322) and T7 promoter/terminator, His-tag and EK/LIC cloning site	Novagen
pET46_VapB14	E. coli codon optimized vapB14 gene (N-terminally His-tagged) cloned into the pET46 expression vector by restriction cloning by Genewiz	This study
pET46_VapC14	E. coli codon optimized vapC14 gene (N-terminally His-tagged) cloned into the pET46 expression vector by restriction cloning by Genewiz	This study
pETDuet-1	Ampr, Carr, expression plasmid containing replicon ColE1 (pBR322) and two MCSs (MCS1 and MCS2)	Novagen
pETDuet_VapBC14	E. coli codon optimized vapC14 (N-terminally His-tagged) and vapB14 gene cloned into the pET46 expression vector by Gibson assembly	This study

## Sheet: Strains
Strains used in this study.
Strain	Genotype	Source
Escherichia coli
NEB5α	fhuA2 Δ(argF-lacZ)U169 phoA glnV44 Φ80 Δ(lacZ)M15 gyrA96 recA1 relA1 endA1 thi-1 hsdR17	New England Biolabs
ER1821	F- glnV44 e14-(McrA-) rfbD1? relA1? endA1 spoT1? thi-1 Δ(mcrC-mrr)114::IS10	New England Biolabs
Rosetta 2(DE3)	F- ompT hsdSB (rB-mB-) gal dcm (DE3) pRARE2 (CamR)	MilliporeSigma
Rosetta 2(DE3) pLysS	F- ompT hsdSB (rB-mB-) gal dcm (DE3) pLysSRARE2 (CamR)	MilliporeSigma
Rosetta 2(DE3) pET46_VapB14	F- ompT hsdSB (rB-mB-) gal dcm (DE3) pRARE2 (CamR) pET46_VapB14	This study
Rosetta 2(DE3) pLysS pETDuet_VapBC14	F- ompT hsdSB (rB-mB-) gal dcm (DE3) pLysSRARE2 (CamR) pETDuet_VapBC14	This study
Sulfolobus acidocaldarius
DSM639	S. acidocaldarius wild type	DSMZ
MW001	ΔpyrEF (91-412 bp)	Wagner et al. 2012
ΔvapB14	ΔpyrEF (91-412 bp) ΔvapB14	This study
ΔvapC14	ΔpyrEF (91-412 bp) ΔvapC14	This study
ΔvapBC14	ΔpyrEF (91-412 bp) ΔvapBC14	This study
Saci_1223::pyrEF	ΔpyrEF (91-412 bp) Saci_1223::Saccharolobus solfataricus pyrEF	Orell et al. 2013
Metallosphaera sedula
DSM5348	M. sedula wild type	DSMZ
