# Supplementary material for: Stay or Go: Sulfolobales Biofilm Dispersal Is Dependent on a Bifunctional VapB Antitoxin
Source: mBio. 2023 Apr 10;14(2):e00053-23. doi: 10.1128/mbio.00053-23 (PMC10127717; doi:10.1128/mbio.00053-23)
Supplement: DATA SET S3 [file mbio.00053-23-s0008.xlsx]

## Sheet: Biofilm Genes
Sulfolobus acidocaldarius DSM 639					GET_HOM Cluster	Acidianus ambivalens LEI 10		Acidianus brierleyi DSM 1651		Candidatus Acidianus copahuensis ALE1		Acidianus hospitalis W1		Acidianus infernus DSM 3191		Acidianus manzaensis YN-25		Acidianus sulfidivorans JP7		Candidatus Aramenus sulfurataquae Az1		Metallosphaera cuprina Ar-4		Metallosphaera hakonensis HO1-1		Metallosphaera javensis AS-7		Metallosphaera prunae RON 12/II		Metallosphaera sedula DSM5348		Metallosphaera tengchongensis Ric-A		Metallosphaera yellowstonensis MK1		Saccharolobus caldissimus JCM32116		Saccharolobus shibatae B12		Saccharolobus solfataricus P2		Stygiolobus azoricus FC6		Sulfodiicoccus acidiphilus HS-1		Sulfolobus acidocaldarius DSM 639		Sulfolobus islandicus L.D.8.5
Function	Name	Protein Accession	GenBank Accession	Locus ID	Cluster #	Locus ID	Percent Identity	Locus ID	Percent Identity	Locus ID	Percent Identity	Locus ID	Percent Identity	Locus ID	Percent Identity	Locus ID	Percent Identity	Locus ID	Percent Identity	Locus ID	Percent Identity	Locus ID	Percent Identity	Locus ID	Percent Identity	Locus ID	Percent Identity	Locus ID	Percent Identity	Locus ID	Percent Identity	Locus ID	Percent Identity	Locus ID	Percent Identity	Locus ID	Percent Identity	Locus ID	Percent Identity	Locus ID	Percent Identity	Locus ID	Percent Identity	Locus ID	Percent Identity	Locus ID	Percent Identity	Locus ID	Percent Identity
Archaellum	arlB	WP_011278027.1	AAY80525.1	Saci_1178	28716																							DFR88_11670	60.656	Msed_1330	60.984			MetMK1DRAFT_00014300	61.967	SACC_19750	69.767	J5U23_01118	68.814	SSO2323	67.657			HS1genome_1617	57.98	Saci_1178	100	LD85_0124	68.092
	arlX	WP_011278026.1	AAY80524.1	Saci_1177	14881															ASUL_08944	35							DFR88_11675	31.579	Msed_1329	31.579			MetMK1DRAFT_00014310	33.146	SACC_19760	40.8	J5U23_01117	42	SSO2322	42.4			HS1genome_1618	38.857	Saci_1177	100	LD85_0123	41.87
	arlG	WP_011278025.1	AAY80523.1	Saci_1176	14882															ASUL_08949	49.02							DFR88_11680	49.02	Msed_1328	49.02			MetMK1DRAFT_00014320	47.059	SACC_19770	68.831	J5U23_01116	69.481					HS1genome_1619	55.844	Saci_1176	100	LD85_0122	70.968
	arlF	WP_011278024.1	AAY80522.1	Saci_1175	14883															ASUL_08954	42.073							DFR88_11685	47.879	Msed_1327	47.879			MetMK1DRAFT_00014330	43.03	SACC_19780	53.049	J5U23_01115	50.61	SSO2319	52.439			HS1genome_1620	40.854	Saci_1175	100	LD85_0121	49.39
Achaellum export	arlH	WP_015385570.1	AAY80521.1	Saci_1174	14884															ASUL_08959	58.772							DFR88_11690	59.649	Msed_1326	59.649			MetMK1DRAFT_00014340	58.559	SACC_19790	76.419	J5U23_01114	73.362	SSO2318	73.799			HS1genome_1621	56.579	Saci_1174	100	LD85_0120	72.489
	arlI	WP_011278022.1	AAY80520.1	Saci_1173	14885															ASUL_08964	70.334							DFR88_11695	71.961	Msed_1325	71.961			MetMK1DRAFT_00014350	71.569	SACC_19800	82.941	J5U23_01113	80.702	SSO2316	80.897			HS1genome_1622	74.409	Saci_1173	100	LD85_0119	80.312
	arlJ	WP_011278021.1	AAY80519.1	Saci_1172	14886															ASUL_08969	43.297							DFR88_11700	41.064	Msed_1324	41.064			MetMK1DRAFT_00014360	41.505	SACC_19810	65.217	J5U23_01112	64.179	SSO2315	63.326			HS1genome_1623	46.667	Saci_1172	100	LD85_0118	63.966
Archaeal adhesive pilus	aapA	WP_015385800.1	AAY81600.1	Saci_2314	15021	D1866_07645	45.205	DFR85_06155	44.304	CM19_01220	34.615	Ahos_0150	45.714	D1867_07865	29.932	B6F84_01085	41.304	DFR86_01025	33.898	ASUL_02284	50	Mcup_1320	43.564	DFR87_01385	46.667	MjAS7_1643	40.777	DFR88_02350	36.747	Msed_0842	36.747	GWK48_02585	37.11*	MetMK1DRAFT_00024010	51.92*	SACC_22000	47.297	J5U23_00945	50	SSO2146	34.722	D1868_03080	46.739			Saci_2314	100	LD85_3085	38.255
	NA	WP_011278961.1	AAY81459.1	Saci_2169																ASUL_02349	30.612			DFR87_01395	38.136							GWK48_02590	43.478			SACC_22110	52.857	J5U23_00949	50							Saci_2169	36.735	LD85_3091	38.255
	aapB	WP_011279106.1	AAY81604.1	Saci_2319																												GWK48_02605	39.58*													Saci_2319	56.97
	aapX	WP_011279103.1	AAY81601.1	Saci_2316	38712																																									Saci_2316	100
	aapE	WP_011279104.1	AAY81602.1	Saci_2317	15316	D1866_05900	56.537	DFR85_00650	57.244	CM19_02925	57.404	Ahos_2184	56.537	D1867_09495	55.83	B6F84_03190	56.172	DFR86_03190	56.56	ASUL_03739	57.244	Mcup_1528	55.311	DFR87_02985	54.867	MjAS7_1413	55.16	DFR88_03330	55.16	Msed_0650	55.16	GWK48_09125	53.71	MetMK1DRAFT_00011630	55.908	SACC_19060	55.496	J5U23_01210	55.203			D1868_10250	55.282	HS1genome_1447	52.495	Saci_2317	100	LD85_0185	55.437
	aapF	WP_011279105.1	AAY81603.1	Saci_2318	15317	D1866_05895	47.412	DFR85_00645	49.57	CM19_02920	45.603	Ahos_2183	47.412	D1867_09500	47.913	B6F84_03195	44.152	DFR86_03195	45.743	ASUL_03744	47.179	Mcup_1529	41.416	DFR87_02995	41.749	MjAS7_1414	42.935	DFR88_03325	40.954	Msed_0651	40.954	GWK48_09120	41.362	MetMK1DRAFT_00011640	42.645	SACC_19070	44.132	J5U23_01211	41.919	SSO2386	42.256	D1868_10255	39.966	HS1genome_1448	47.758	Saci_2318	100	LD85_0184	41.993
UV-inducible pilus	upsX	WP_011278316.1	AAY80814.1	Saci_1493	16682	D1866_10545	22.368	DFR85_08620	24.651			Ahos_0568	22.987	D1867_05515	24.224	B6F84_06525	23.018	DFR86_05580	22.875	ASUL_00965	27.052	Mcup_0184	22.399	DFR87_07970	19.782	MjAS7_0408	21.871	DFR88_07640	21.759	Msed_2103	22.206	GWK48_04190	22.651	MetMK1DRAFT_00030340	21.494	SACC_00490	23.845	J5U23_00131	26.432	SSO0121	27.087	D1868_04910	32.053	HS1genome_0683	23.508	Saci_1493	100	LD85_2269	26.432
	upsE	WP_011278317.1	AAY80815.1	Saci_1494	19262																	Mcup_0183	49.353	DFR87_07965	49.569	MjAS7_0409	50.216	DFR88_07635	51.082	Msed_2104	51.082	GWK48_04195	49.677	MetMK1DRAFT_00030330	46.753	SACC_00480	50.533	J5U23_00132	47.761	SSO0120	48.085	D1868_04915	61.834	HS1genome_0685	44.227	Saci_1494	100	LD85_2270	47.548
	upsF	WP_011278318.1	AAY80816.1	Saci_1495	19261																	Mcup_0182	30.876	DFR87_07960	30.25	MjAS7_0410	30	DFR88_07630	32.798	Msed_2105	32.798	GWK48_04200	27.655	MetMK1DRAFT_00030320	30.08	SACC_00470	33.193	J5U23_00133	30.573	SSO0119	30.063	D1868_04920	48.571	HS1genome_0686	25.979	Saci_1495	100	LD85_2271	30.29
	upsA	WP_011278319.1	AAY80817.1	Saci_1496	19260																	Mcup_0181	35.821	DFR87_07955	40	MjAS7_0411	36.496	DFR88_07625	41.606			GWK48_04205	36.691	MetMK1DRAFT_00030310	38.261	SACC_00460	46.98	J5U23_00134	47.222	SSO0118	47.183	D1868_04925	60.294			Saci_1496	100	LD85_2272	48.592
	upsB	WP_015385622.1		Saci_1496b	19259*																	Mcup_0180	28.57*	DFR87_07950	37.21*	MjAS7_0413	23.53*	DFR88_07620	30.11*	Msed_2107	32.23*	GWK48_04210	36.92*	MetMK1DRAFT_00030300	34.38*	SACC_00450	44.27*	J5U23_00135	29.91*	SSO0117	32.06*	D1868_04930	40.00*			Saci_1496b	100.00*	LD85_2273	35.46*
Biofilm Regulators	arnR	WP_011278029.1	AAY80527.1	Saci_1180	28709																							DFR88_11635	33.688	Msed_1338	34.043			MetMK1DRAFT_00014180	34.657	SACC_19710	47.619	J5U23_01122	44.485	SSO2327	44.322			HS1genome_1611	35.821	Saci_1180	100	LD85_0128	46.863
	arnR1	WP_015385569.1	AAY80518.1	Saci_1171																																										Saci_1171	58.364
	abfR1	WP_011277360.1	AAY79858.1	Saci_0446	16762	D1866_12765	60	DFR85_08180	59.13	CM19_11730	60	Ahos_0973	58.163	D1867_03355	60	B6F84_08705	57.391	DFR86_07715	57.522	ASUL_01370	60.87	Mcup_0114	53.913	DFR87_07575	53.913	MjAS7_0490	50.435	DFR88_07260	50.435	Msed_2175	50.435	GWK48_04520	50.893	MetMK1DRAFT_00029590	53.982	SACC_05710	62.609	J5U23_02976	61.207	SSO0458	62.931	D1868_02795	72.321			Saci_0446	100	LD85_1904	62.069
	NA	WP_011278071.1	AAY80569.1	Saci_1223	37680																																									Saci_1223	100
	NA	WP_015385581.1	AAY80588.1	Saci_1242	15880	D1866_02455	57.895	DFR85_11375	56	CM19_06555	51	Ahos_1495	54.902	D1867_00695	57.895	B6F84_11955	55.34	DFR86_10200	51.852	ASUL_06598	57.143			DFR87_10925	56.25	MjAS7_2661	55.789	DFR88_10485	55.789	Msed_1563	55.789	GWK48_01415	55.789	MetMK1DRAFT_00026760	51.852	SACC_10020	56.863	J5U23_02369	61.765	SSO1110	62.745	D1868_00095	64.486	HS1genome_2333	49.474	Saci_1242	100	LD85_1233	60.784
*Used a direct BLAST search to get the percent ID instead of GET_HOMOLOGUES
[truncated: 8 more columns]

## Sheet: Genome_Accessions
Organism	Genome/Assembly Accession Number
Acidianus ambivalens LEI10	CP045482.1
Acidianus brierleyi DSM1651	CP029289.2
Acidianus copahuensis ALE1	JFZT00000000.1
Acidianus hospitalis W1	CP002535.1
Acidianus infernus DSM3191	WFIY00000000.1
Acidianus manzaensis YN25	CP020477.1
Aramenus sulfurataquae AZ1	ASRH00000000.1
Acidianus sulfidivorans JP7	CP029288.2
Metallosphaera cuprina Ar4	CP002656.1
Metallosphaera hakonensis DSM7519	CP029287.2
Metallosphaera javensis AS7	AP024487.1
Metallosphaera prunae Ron12II	CP031156.1
Metallosphaera sedula DSM5348	CP000682.1
Metallosphaera tengchongensis RicA	CP049074.1
Metalosphaera yellowstonensis MK1	AHKJ00000000.1
Sulfolobus acidocaldarius DSM639	CP000077.1
Stygiolobus azoricus FC6	CP045483.1
Saccharolobus caldissimus JCM32116	AP025226.1
Sulfodiicoccus acidiphilus HS1	AP018553.1
Sulfolobus islandicus LD85	CP001731.1
Sulfuracidifex metallicus DSM6482	WGGD00000000.1
Sulfurisphaera ohwakuensis TA1	CP045484.1
Saccharolobus shibatae B12	CP077717.1
Saccharolobus solfataricus P2	AE006641.1
Sulfuracidifex tepidarius IC007	AP018930.1
Sulfurisphaera tokodaii str7	BA000023.2

## Sheet: PanMatACID
Cluster Number	Reference Species	Acidianus ambivalens LEI10	Acidianus brierleyi DSM1651	Acidianus copahuensis ALE1	Acidianus hospitalis W1	Acidianus infernus DSM3191	Acidianus manzaensis YN25	Aramenus sulfurataquae AZ1	Acidianus sulfidivorans JP7	Metallosphaera cuprina Ar4	Metallosphaera hakonensis DSM7519	Metallosphaera javensis AS7	Metallosphaera prunae Ron12II	Metallosphaera sedula DSM5348	Metallosphaera tengchongensis RicA	Metalosphaera yellowstonensis MK1	Sulfolobus acidocaldarius DSM639	Stygiolobus azoricus FC6	Saccharolobus caldissimus JCM32116	Sulfodiicoccus acidiphilus HS1	Sulfolobus islandicus LD85	Sulfuracidifex metallicus DSM6482	Sulfurisphaera ohwakuensis TA1	Saccharolobus shibatae B12	Saccharolobus solfataricus P2	Sulfuracidifex tepidarius IC007	Sulfurisphaera tokodaii str7
1	Acidianus ambivalens	QGR22799.1	AWR95146.1	EZQ02049.1	AEE93913.1	MUM64254.1	ARM76185.1		AWR97487.1	AEB95317.1	AWR98466.1	BCS93137.1			QKR00902.1			QGR19370.1	BDB98233.1		ADB86214.1	MUN29673.1	QGR18446.1	QXJ29378.1	AAK42274.1	BBG25717.1	BAB65941.1
3	Acidianus ambivalens	QGR20580.1	AWR95148.1	EZQ02047.1	AEE93915.1	MUM64252.1	ARM76187.1		AWR97488.1	AEB95315.1	AWR98470.1	BCS93180.1			QKQ98999.1		AAY80766.1	QGR19372.1	BDB98230.1		ADB86216.1	MUN28673.1	QGR16897.1	QXJ29375.1	AAK42272.1
4	Acidianus ambivalens	QGR20581.1			AEE93916.1	MUM64251.1												QGR18554.1					QGR16829.1				BAB66003.1
7	Acidianus ambivalens	QGR20584.1			AEE93919.1	MUM64248.1	ARM76197.1		AWR97494.1
8	Acidianus ambivalens	QGR20585.1			AEE93920.1	MUM64247.1
9	Acidianus ambivalens	QGR20586.1		EZQ01609.1	AEE93921.1	MUM64246.1	ARM76195.1		AWR97493.1
12	Acidianus ambivalens	QGR22800.1	AWR93652.1		AEE93924.1	MUM64243.1	ARM77198.1		AWR98338.1
14	Acidianus ambivalens	QGR20590.1	AWR95177.1	EZQ02238.1	AEE93926.1	MUM64241.1	ARM76198.1		AWR97495.1	AEB95237.1	AWR99012.1	BCS92491.1	QCO29853.1	ABP94586.1	QKR00901.1				BDB98228.1	BBD73699.1		MUN29686.1	QGR16485.1			BBG25701.1	BAB65808.1
16	Acidianus ambivalens	QGR22801.1	AWR93241.1	EZQ09970.1	AEE93928.1	MUM64239.1	ARM77007.1		AWR96307.1	AEB95874.1	AWR99218.1	BCS92312.1	QCO29958.1	ABP94473.1	QKR00090.1	EHP69150.1	AAY81558.1	QGR20061.1	BDB99290.1	BBD72845.1	ADB88583.1	MUN29699.1	QGR17996.1	QXJ27984.1	AAK42763.1	BBG25688.1	BAK54792.1
17	Acidianus ambivalens	QGR20592.1	AWR93242.1	EZQ09969.1		MUM64238.1	ARM74787.1		AWR96306.1	AEB95875.1	AWR99219.1	BCS92311.1	QCO29959.1	ABP94472.1	QKR00089.1	EHP69151.1	AAY81559.1		BDB99291.1	BBD72844.1	ADB88582.1	MUN29698.1	QGR17995.1	QXJ27983.1	AAK42764.1	BBG25689.1	BAB67479.1
18	Acidianus ambivalens	QGR20593.1			AEE93930.1
19	Acidianus ambivalens	QGR20594.1				MUM64235.1													BDB98580.1
26	Acidianus ambivalens	QGR22803.1		EZQ10874.1	AEE93939.1	MUM64227.1											AAY80373.1	QGR20021.1	BDC00177.1	BBD73874.1	ADB88018.1		QGR17955.1	QXJ27376.1	AAK40374.1		BAB67435.1
54	Acidianus ambivalens	QGR20626.1		EZQ11086.1	AEE93966.1	MUM64200.1	ARM76232.1		AWR97528.1	AEB95928.1	AWR99259.1	BCS92251.1	QCO30002.1	ABP94422.1	QKR00049.1	EHP69223.1	AAY79840.1	QGR20043.1	BDC00138.1	BBD73095.1	ADB88054.1		QGR17982.1	QXJ27411.1	AAK43311.1		BAK54790.1
73	Acidianus ambivalens	QGR20643.1	AWR94748.1	EZQ04859.1	AEE93985.1	MUM64182.1	ARM76249.1		AWR98293.1		AWR99727.1	BCS91687.1	QCO30461.1		QKQ99632.1	EHP68704.1	AAY80937.1	QGR19496.1	BDB97316.1			MUN28191.1	QGR18464.1			BBG26820.1
113	Acidianus ambivalens	QGR20681.1			AEE94023.1	MUM64142.1
206	Acidianus ambivalens	QGR20768.1	AWR94676.1		AEE94118.1	MUM64049.1						BCS94143.1									ADB87260.1		QGR17069.1				BAB66351.1
																											BAB66421.1
209	Acidianus ambivalens	QGR22815.1	AWR95998.1			MUM64046.1	ARM76380.1		AWR98313.1	AEB94559.1	AWS00669.1	BCS94326.1	QCO30657.1	ABP95937.1	QKQ99420.1		AAY80632.1			BBD72585.1	ADB86971.1	MUN29972.1
							ARM77162.1
							ARM76426.1
227	Acidianus ambivalens	QGR20787.1	AWR93303.1		AEE94138.1	MUM64028.1	ARM76557.1		AWR97789.1							EHP70292.1		QGR19204.1	BDB99248.1			MUN28227.1	QGR18353.1			BBG26855.1	BAK54156.1
234	Acidianus ambivalens	QGR20794.1	AWR94881.1	EZQ06878.1	AEE94145.1	MUM64021.1	ARM76450.1		AWR97684.1	AEB95682.1	AWR98583.1		QCO29765.1		QKR00250.1	EHP70944.1	AAY81461.1	QGR20121.1				MUN28065.1	QGR17804.1			BBG26692.1	BAB67283.1
																	AAY81464.1
235	Acidianus ambivalens	QGR20795.1	AWR94882.1	EZQ06879.1	AEE94146.1	MUM64020.1	ARM76451.1		AWR97685.1	AEB95681.1	AWR98584.1	BCS92652.1	QCO29766.1	ABP94692.1	QKR00251.1	EHP70943.1	AAY81465.1	QGR18591.1				MUN30040.1	QGR17803.1			BBG26483.1	BAB67282.1
283	Acidianus ambivalens	QGR20842.1	AWR95940.1	EZQ10546.1	AEE94194.1	MUM63972.1	ARM76495.1		AWR97729.1													MUN29939.1				BBG26297.1
284	Acidianus ambivalens	QGR20843.1																			ADB86552.1						BAK54520.1
285	Acidianus ambivalens	QGR20844.1	AWR94937.1	EZQ10142.1								BCS93501.1	QCO29264.1	ABP95242.1					BDB98686.1	BBD73322.1			QGR18195.1			BBG26528.1	BAB67727.1
311	Acidianus ambivalens	QGR20869.1				MUM63941.1													BDB97774.1		ADB87100.1			QXJ29699.1	AAK41183.1
349	Acidianus ambivalens	QGR20905.1	AWR93649.1			MUM63903.1			AWR97977.1		AWR98455.1				QKR00287.1	EHP70547.1	AAY79772.1		BDB98612.1		ADB88417.1	MUN29701.1	QGR17299.1	QXJ27720.1	AAK42065.1	BBG25686.1
350	Acidianus ambivalens	QGR20906.1		EZQ12040.1	AEE94263.1	MUM63902.1			AWR97978.1		AWR98454.1				QKR00286.1	EHP70546.1	AAY79773.1	QGR19143.1	BDB98611.1		ADB88416.1	MUN29702.1	QGR17298.1	QXJ27721.1	AAK42066.1	BBG25685.1	BAB66662.1
401	Acidianus ambivalens	QGR22823.1					ARM77163.1														ADB87137.1		QGR15949.1		AAK41057.1	BBG27310.1	BAB65291.1
		QGR21533.1																							AAK41147.1		BAB65389.1
402	Acidianus ambivalens	QGR20955.1			AEE94315.1	MUM63851.1	ARM76604.1		AWR97833.2
403	Acidianus ambivalens	QGR20956.1		EZQ07099.1	AEE94316.1	MUM63850.1	ARM76605.1		AWR97832.1
404	Acidianus ambivalens	QGR20957.1	AWR94014.1			MUM63849.1				AEB95147.1		BCS93217.1	QCO29170.1	ABP95344.1					BDB99476.1	BBD73427.1		MUN29514.1		QXJ28886.1		BBG25591.1	BAB67693.1
405	Acidianus ambivalens	QGR20958.1				MUM63848.1				AEB95148.1			QCO29169.1	ABP95345.1					BDB99475.1	BBD73426.1				QXJ28887.1
407	Acidianus ambivalens	QGR20960.1	AWR94066.1		AEE94492.1						AWR99886.1					EHP68997.1			BDB99899.1		ADB86750.1		QGR17467.1	QXJ29055.1			BAB67099.1
		QGR21116.1			AEE94603.1																		QGR17621.1				BAB67689.1
		QGR21220.1			AEE94645.1																		QGR17623.1
408	Acidianus ambivalens	QGR20961.1
409	Acidianus ambivalens	QGR20962.1	AWR95070.1	EZQ11267.1	AEE93524.1		ARM75043.1					BCS93492.1	QCO29262.1	ABP95246.1				QGR18594.1	BDB98070.1			MUN29147.1	QGR17543.1			BBG27978.1	BAB66924.1
		QGR22431.1	AWR95393.1		AEE94325.1
410	Acidianus ambivalens	QGR20963.1	AWR93424.1		AEE94771.1											EHP70453.1			BDB97492.1	BBD72444.1	ADB88749.1						BAB67336.1
411	Acidianus ambivalens	QGR20964.1			AEE94328.1
412	Acidianus ambivalens	QGR22824.1	AWR96024.1		AEE94329.1														BDB99482.1								BAB65691.1
413	Acidianus ambivalens	QGR20965.1			AEE94330.1	MUM63844.1
416	Acidianus ambivalens	QGR20968.1			AEE94333.1	MUM63841.1
417	Acidianus ambivalens	QGR20969.1
418	Acidianus ambivalens	QGR20970.1			AEE94335.1
422	Acidianus ambivalens	QGR20974.1	AWR95144.1		AEE94339.1	MUM63836.1			AWR96300.1		AWS00404.2	BCS92871.1	QCO29593.1	ABP94888.1	QKR00622.1	EHP70367.1
423	Acidianus ambivalens	QGR20975.1	AWR95145.2		AEE94340.1	MUM63835.1	ARM74779.1		AWR96299.1		AWS00405.1	BCS92872.1	QCO29592.1	ABP94889.1	QKR00621.1	EHP70366.1				BBD73224.1
431	Acidianus ambivalens	QGR20982.1	AWR95288.1		AEE94348.1	MUM63827.1	ARM74618.1		AWR96283.1							EHP70468.1	AAY79434.1		BDB99072.1		ADB85810.1		QGR17787.1	QXJ28131.1	AAK42361.1		BAB67266.1
436	Acidianus ambivalens	QGR20986.1	AWR95068.1	EZQ07090.1	AEE94353.1	MUM63822.1	ARM76633.1		AWR97846.1		AWS00096.1		QCO30829.1		QKQ99246.1	EHP68281.1			BDB98947.1		ADB85937.1			QXJ28260.1	AAK42486.1
453	Acidianus ambivalens	QGR21003.1		EZQ01841.1	AEE94370.1	MUM63805.1	ARM76647.1		AWR97863.1	AEB94758.1	AWS00084.1	BCS94069.1	QCO30841.1	ABP95734.1	QKQ99255.1	EHP68267.1			BDB98771.1
460	Acidianus ambivalens	QGR21010.1	AWR95103.1	EZQ01842.1	AEE94377.1	MUM63798.1	ARM76653.1		AWR97870.1	AEB94765.1		BCS94062.1	QCO30848.1	ABP95727.1	QKQ99238.1	EHP68260.1
466	Acidianus ambivalens	QGR21016.1	AWR95121.1	EZQ07039.1	AEE94383.1	MUM63792.1	ARM76661.1		AWR97876.1	AEB94795.1	AWS00130.1	BCS94031.1	QCO30875.1	ABP95696.1	QKR00930.1	EHP68234.1	AAY80445.1	QGR18680.1	BDB97851.1	BBD72871.1	ADB87022.1	MUN28235.1	QGR18092.1			BBG26892.1	BAB67576.1
468	Acidianus ambivalens	QGR21018.1	AWR93650.1	EZQ07044.1	AEE94385.1	MUM63790.1	ARM77188.1		AWR97878.1	AEB95377.1	AWR98747.1	BCS92964.1	QCO29520.1	ABP94972.1	QKR00577.1	EHP70548.1	AAY79771.1	QGR19528.1	BDB98613.1	BBD72956.1	ADB88418.1	MUN29508.1	QGR17300.1	QXJ27719.1	AAK42064.1	BBG25580.1	BAB66664.1
471	Acidianus ambivalens	QGR21021.1	AWR93582.1	EZQ07042.1	AEE94388.1	MUM63787.1	ARM76665.1		AWR97880.1	AEB95441.1	AWR98421.1	BCS93080.1	QCO29460.1	ABP95041.1	QKQ99016.1			QGR19125.1	BDC00218.1	BBD72323.1	ADB87978.1	MUN28808.1	QGR16406.1	QXJ27334.1	AAK40414.1	BBG27446.1	BAB65766.1
475	Acidianus ambivalens	QGR21024.1	AWR95062.1		AEE94392.1		ARM76668.1		AWR97884.1									QGR19563.1			ADB88419.1	MUN29882.1	QGR17301.1	QXJ27718.1	AAK42063.1	BBG26234.1	BAB66665.1
476	Acidianus ambivalens	QGR21025.1	AWR93324.1		AEE94393.1	MUM63781.1	ARM76669.1		AWR97885.1		AWS00308.1		QCO29236.1	ABP95272.1		EHP71287.1	AAY81049.1		BDB98734.1	BBD72042.1		MUN29039.1		QXJ29244.1	AAK41860.1	BBG27823.1
479	Acidianus ambivalens	QGR21028.1	AWR93253.1	EZQ09962.1	AEE94396.1	MUM63778.1	ARM76871.1		AWR98028.1									QGR19873.1				MUN29722.1	QGR17721.1			BBG27687.1	BAB67192.1
485	Acidianus ambivalens	QGR21034.1
486	Acidianus ambivalens	QGR21035.1			AEE93048.1	MUM65092.1	ARM76143.1		AWR96132.1		AWR98403.1				QKR00339.1				BDB97003.1	BBD72696.1	ADB88427.1	MUN28201.1	QGR18416.1	QXJ28604.1	AAK42165.1	BBG25594.1	BAB65107.1
		QGR21127.1			AEE93076.1	MUM65794.1			AWR96773.1		AWS00339.1								BDB98527.1			MUN28937.1	QGR18527.1	QXJ29453.1			BAB66022.1
		QGR21196.1			AEE93115.1	MUM65901.1													BDB99724.1			MUN29080.1					BAB67104.1
		QGR21198.1			AEE93184.1														BDB99765.1			MUN29094.1					BAB67542.1
		QGR21265.1			AEE93281.1																	MUN29108.1
		QGR22845.1			AEE94450.1																	MUN29535.1
		QGR21814.1			AEE94519.1																	MUN29952.1
		QGR21876.1			AEE94713.1
		QGR22073.1			AEE94749.1
		QGR22079.1			AEE94781.1
		QGR22107.1
		QGR22198.1
487	Acidianus ambivalens	QGR21036.1			AEE94403.1							BCS93709.1				EHP70073.1	AAY81273.1		BDB98665.1	BBD72192.1			QGR17484.1	QXJ28505.1	AAK41870.1		BAB65920.1
488	Acidianus ambivalens	QGR21037.1			AEE94404.1											EHP70072.1			BDB98666.1	BBD72193.1			QGR17483.1		AAK41871.1	BBG27996.1	BAK54410.1
489	Acidianus ambivalens	QGR21038.1			AEE94405.1	MUM63771.1
490	Acidianus ambivalens	QGR21039.1	AWR95791.2		AEE94406.1	MUM63770.1										EHP69743.1			BDB98462.1		ADB86578.1		QGR17455.1	QXJ28762.1	AAK42128.1	BBG27832.1	BAB66829.1
491	Acidianus ambivalens	QGR22828.1			AEE94407.1							BCS92371.1	QCO29940.1	ABP94493.1					BDB99479.1								BAK54642.1
492	Acidianus ambivalens	QGR21040.1	AWR94072.1	EZQ11239.1	AEE94408.1											EHP68841.1											BAB66769.1
493	Acidianus ambivalens	QGR21041.1	AWR95128.1		AEE94411.1											EHP69622.1					ADB86862.1			QXJ28479.1	AAK41410.1		BAB66008.1
494	Acidianus ambivalens	QGR21042.1			AEE94412.1						AWS00475.1	BCS94028.1				EHP69017.1							QGR18113.1			BBG25898.1	BAB67602.1
498	Acidianus ambivalens	QGR21046.1
499	Acidianus ambivalens	QGR21047.1
500	Acidianus ambivalens	QGR21048.1	AWR95123.1		AEE94418.1	MUM63755.1	ARM76719.1		AWR97927.2														QGR16898.1				BAB65937.1
501	Acidianus ambivalens	QGR21049.1	AWR95212.1	EZQ02043.1	AEE94419.1	MUM63754.1	ARM76718.1		AWR97926.2	AEB95160.1								QGR20496.1					QGR16739.1
502	Acidianus ambivalens	QGR21050.1			AEE94425.1		ARM76711.1		AWR97919.1										BDB99341.1		ADB85906.1		QGR16346.1	QXJ28230.1	AAK42455.1		BAB65699.1
503	Acidianus ambivalens	QGR21051.1			AEE94426.1	MUM63747.1
504	Acidianus ambivalens	QGR21052.1			AEE94427.1	MUM63746.1
		QGR21967.1
505	Acidianus ambivalens	QGR21053.1			AEE94428.1	MUM63745.1
506	Acidianus ambivalens	QGR22829.1
507	Acidianus ambivalens	QGR21054.1	AWR94933.2								AWR98691.1					EHP70440.1					ADB88739.1			QXJ28501.1
508	Acidianus ambivalens	QGR21055.1	AWR94934.1								AWR98692.1					EHP70441.1			BDB99986.1		ADB88738.1			QXJ28500.1		BBG26374.1
509	Acidianus ambivalens	QGR22830.1			AEE95008.1		ARM77159.1						QCO30233.1	ABP96420.1	QKQ99483.1	EHP68367.1			BDB97725.1			MUN29973.1		QXJ30252.1	AAK40493.1
							ARM77164.1															MUN30055.1			AAK41080.1
510	Acidianus ambivalens	QGR21056.1					ARM76395.1									EHP68366.1						MUN29974.1		QXJ30253.1
							ARM76443.1
511	Acidianus ambivalens	QGR21057.1					ARM76394.1									EHP68365.1					ADB87145.1	MUN29975.1		QXJ30254.1
							ARM76442.1
512	Acidianus ambivalens	QGR21058.1																						QXJ30255.1
513	Acidianus ambivalens	QGR21059.1					ARM76393.1									EHP68364.1						MUN29976.1		QXJ30256.1
							ARM76441.1
514	Acidianus ambivalens	QGR21060.1					ARM76392.1															MUN29977.1		QXJ30257.1
515	Acidianus ambivalens	QGR21061.1					ARM76391.1									EHP68362.1						MUN29978.1		QXJ30258.1
							ARM76439.1
516	Acidianus ambivalens	QGR21062.1					ARM76390.1
							ARM76438.1
517	Acidianus ambivalens	QGR21063.1					ARM76389.1									EHP68361.1								QXJ30259.1
							ARM76437.1
518	Acidianus ambivalens	QGR21064.1														EHP68360.1								QXJ30260.1
519	Acidianus ambivalens	QGR21065.1					ARM76387.1									EHP68359.1
							ARM76435.1
520	Acidianus ambivalens	QGR21066.1					ARM76386.1									EHP68358.1						MUN29981.1		QXJ30261.1
							ARM76434.1
521	Acidianus ambivalens	QGR21067.1														EHP68357.1						MUN29982.1		QXJ30262.1
522	Acidianus ambivalens	QGR21068.1														EHP68356.1						MUN29983.1		QXJ30263.1
523	Acidianus ambivalens	QGR21069.1					ARM76430.1												BDB98936.1					QXJ30265.1
524	Acidianus ambivalens	QGR21070.1	AWR95955.1				ARM76381.1									EHP68352.1								QXJ30266.1
							ARM76427.1
525	Acidianus ambivalens	QGR21071.1
526	Acidianus ambivalens	QGR21072.1														EHP68351.1						MUN29986.1		QXJ30267.1		BBG26113.1	BAB66815.1
		QGR22840.1
527	Acidianus ambivalens	QGR21073.1
528	Acidianus ambivalens	QGR21074.1
529	Acidianus ambivalens	QGR21075.1
530	Acidianus ambivalens	QGR21076.1
531	Acidianus ambivalens	QGR21077.1
532	Acidianus ambivalens	QGR22831.1
533	Acidianus ambivalens	QGR21078.1
534	Acidianus ambivalens	QGR21079.1
535	Acidianus ambivalens	QGR21080.1					ARM76417.1														ADB87176.1			QXJ30275.1
536	Acidianus ambivalens	QGR21081.1
537	Acidianus ambivalens	QGR21082.1														EHP68344.1	AAY79881.1							QXJ30280.1
538	Acidianus ambivalens	QGR21083.1
539	Acidianus ambivalens	QGR21084.1
541	Acidianus ambivalens	QGR21086.1	AWR93279.1	EZQ10553.1	AEE94440.1	MUM63743.1	ARM76734.1		AWR97938.1													MUN28464.1				BBG27127.1
544	Acidianus ambivalens	QGR21089.1
545	Acidianus ambivalens	QGR21090.1
547	Acidianus ambivalens	QGR21092.1				MUM63737.1
550	Acidianus ambivalens	QGR21094.1	AWR93672.1		AEE94449.1	MUM63734.1	ARM75372.1						QCO31133.1	ABP95297.1				QGR19631.1	BDB99763.1	BBD73810.1			QGR17780.1				BAB67259.1
551	Acidianus ambivalens	QGR22833.1	AWR95893.1	EZQ10021.1	AEE94451.1	MUM63733.1	ARM76797.1		AWR97992.1	AEB95838.1	AWR99120.1	BCS92394.1	QCO29923.1	ABP94511.1	QKR00262.1	EHP69102.1	AAY79709.1		BDB99955.1	BBD73822.1	ADB88456.1		QGR17511.1	QXJ27856.1	AAK42885.1		BAB66887.1
554	Acidianus ambivalens	QGR21097.1			AEE94704.1														BDB99787.1		ADB86557.1		QGR18492.1
		QGR22844.1
555	Acidianus ambivalens	QGR21098.1			AEE93357.1						AWR98618.1	BCS93772.1							BDB98781.1		ADB86368.1	MUN28473.1		QXJ27757.1			BAB64964.1
					AEE94458.1														BDB99629.1		ADB88379.1
556	Acidianus ambivalens	QGR21099.1		EZQ11333.1		MUM65763.1											AAY79649.1	QGR20405.1			ADB87447.1			QXJ29962.1	AAK40867.1	BBG25863.1
557	Acidianus ambivalens	QGR21100.1			AEE94459.1
558	Acidianus ambivalens	QGR21101.1	AWR94018.1			MUM65043.1						BCS93122.1	QCO29432.1	ABP95071.1			AAY81374.1		BDB99816.1				QGR17487.1			BBG25931.1
559	Acidianus ambivalens	QGR21102.1	AWR94017.1			MUM65044.1					AWR98389.1						AAY81373.1		BDB99817.1		ADB86588.1					BBG25930.1	BAB67013.1
560	Acidianus ambivalens	QGR21103.1	AWR94027.1			MUM64932.1	ARM76907.1		AWR98168.1			BCS91427.1	QCO29317.1	ABP95184.1		EHP69850.1	AAY81293.1						QGR17456.1	QXJ28875.1	AAK41695.1	BBG27575.1	BAB67012.1
		QGR21392.1				MUM65945.1										EHP70391.1
561	Acidianus ambivalens	QGR21104.1			AEE94483.1	MUM63676.1						BCS91485.1			QKR00857.1	EHP68983.1		QGR19756.1	BDB99868.1						AAK41132.1
562	Acidianus ambivalens	QGR21105.1	AWR94043.1	EZQ11348.1	AEE94477.1	MUM65919.1	ARM76122.1		AWR98171.1	AEB95037.1		BCS91484.1	QCO31319.1	ABP95984.1	QKR00843.1	EHP68903.1	AAY81208.1	QGR19740.1	BDB99867.1	BBD73476.1	ADB86826.1	MUN28515.1	QGR17644.1	QXJ28540.1	AAK41131.1	BBG25936.1	BAB67046.1
						MUM63677.1	ARM76937.1									EHP68987.1									AAK41839.1
																EHP68995.1									AAK41972.1
563	Acidianus ambivalens	QGR21106.1																							AAK41117.1
564	Acidianus ambivalens	QGR21107.1	AWR93966.1			MUM63679.1	ARM74640.1									EHP71244.1								QXJ28674.1		BBG27676.1
			AWR93967.1
565	Acidianus ambivalens	QGR21108.1	AWR95904.1			MUM63680.1	ARM76992.1									EHP71258.1		QGR19744.1			ADB86803.1	MUN28513.1		QXJ28646.1		BBG27680.1
566	Acidianus ambivalens	QGR21109.1				MUM63681.1
567	Acidianus ambivalens	QGR21110.1																						QXJ28587.1
569	Acidianus ambivalens	QGR21112.1																				MUN28525.1
572	Acidianus ambivalens	QGR21115.1
573	Acidianus ambivalens	QGR22834.1
574	Acidianus ambivalens	QGR22835.1
576	Acidianus ambivalens	QGR21117.1		EZQ06692.1	AEE94498.1	MUM65046.1										EHP70427.1				BBD73515.1			QGR17270.1
577	Acidianus ambivalens	QGR21118.1		EZQ06693.1	AEE94497.1											EHP70428.1							QGR17271.1				BAB66635.1
578	Acidianus ambivalens	QGR21119.1	AWR94022.1
579	Acidianus ambivalens	QGR21120.1	AWR95487.1				ARM75579.1		AWR96944.1	AEB95533.1	AWR98885.1	BCS92870.1	QCO29594.1	ABP94887.1	QKR00376.1	EHP70116.1	AAY80517.1			BBD73655.1		MUN30082.1		QXJ28755.1	AAK41726.1	BBG26514.1
580	Acidianus ambivalens	QGR21121.1	AWR94938.1
581	Acidianus ambivalens	QGR21122.1	AWR94939.1
582	Acidianus ambivalens	QGR21123.1	AWR93889.1													EHP70172.1		QGR19854.1	BDB99545.1			MUN29790.1				BBG26068.1
584	Acidianus ambivalens	QGR21125.1	AWR93937.1	EZQ02061.1	AEE93224.1	MUM65917.1	ARM75469.1		AWR96872.1	AEB95318.1	AWR98465.1	BCS93134.1	QCO29421.1	ABP95083.1	QKQ99020.1		AAY80507.1	QGR19827.1	BDB99309.1	BBD73273.1	ADB88217.1	MUN29366.1	QGR18123.1	QXJ27558.1	AAK43151.1	BBG28105.1	BAK54817.1
					AEE94503.1
585	Acidianus ambivalens	QGR21126.1
587	Acidianus ambivalens	QGR21128.1	AWR95380.1								AWR98374.1	BCS93048.1							BDB98711.1	BBD73459.1
588	Acidianus ambivalens	QGR21129.1	AWR95381.1	EZQ11442.1							AWR98375.2	BCS93017.1							BDB98712.1	BBD73458.1					AAK41090.1		BAB67021.1
												BCS93047.1
589	Acidianus ambivalens	QGR21130.1
592	Acidianus ambivalens	QGR21133.1	AWR96081.1	EZQ04901.1	AEE94507.1	MUM65909.1	ARM75247.1		AWR96759.1	AEB95269.1	AWR98537.1	BCS93279.1	QCO29316.1	ABP95185.1								MUN29758.1				BBG25853.1
593	Acidianus ambivalens	QGR21134.1			AEE94508.1
594	Acidianus ambivalens	QGR21135.1			AEE94509.1	MUM65907.1													BDB97974.1			MUN29916.1		QXJ29511.1
597	Acidianus ambivalens	QGR21138.1
598	Acidianus ambivalens	QGR21139.1	AWR93519.1	EZQ11536.1	AEE93294.1		ARM76677.1				AWR99856.1	BCS91510.1			QKR00872.1	EHP68795.1			BDB98103.1	BBD71833.1	ADB86279.1		QGR16825.1		AAK41954.1		BAB66084.1
		QGR21156.1	AWR93724.1		AEE94694.1						AWS00135.1	BCS92246.1				EHP69547.1			BDB98241.1	BBD73111.1					AAK43047.1
		QGR21285.1	AWR95687.1									BCS92273.1							BDB99581.1
		QGR21324.1										BCS92421.1
		QGR21401.1										BCS92532.1
		QGR21868.1										BCS92625.1
		QGR21891.1										BCS93054.1
		QGR22090.1										BCS93634.1
		QGR22186.1										BCS93713.1
												BCS94346.1
601	Acidianus ambivalens	QGR21142.1			AEE94522.1	MUM65898.1					AWR98360.1							QGR19059.1	BDB99352.1				QGR17053.1				BAB66347.1
604	Acidianus ambivalens	QGR21145.1	AWR95259.1	EZQ07045.1	AEE94529.1	MUM65892.1	ARM76079.1		AWR97432.1	AEB95684.1	AWR99205.1	BCS92648.1	QCO29768.1	ABP94690.1	QKR00309.1			QGR19819.1	BDB99640.1		ADB86324.1	MUN29664.1	QGR16558.1	QXJ29005.1	AAK41779.1
611	Acidianus ambivalens	QGR21151.1			AEE94536.1	MUM65885.1
617	Acidianus ambivalens	QGR21157.1	AWR93518.1	EZQ11535.1	AEE93293.1		ARM76678.1				AWS00136.1	BCS91509.1			QKR00206.1	EHP71285.1			BDB97441.1	BBD72637.1					AAK41334.1		BAB66085.1
		QGR21286.1	AWR93723.1		AEE94695.1							BCS91567.1			QKR01123.1	EHP70136.1			BDB98104.1	BBD73110.1					AAK41431.1
		QGR21371.1	AWR95686.1									BCS92245.1			QKR00873.1	EHP70345.1			BDB98242.1						AAK41463.1
		QGR21400.1										BCS92272.1				EHP71020.1			BDB98723.1						AAK41574.1
		QGR21867.1										BCS92531.1				EHP71081.1			BDB99470.1						AAK41723.1
		QGR22089.1										BCS92624.1							BDB99582.1						AAK41873.1
		QGR22185.1										BCS93007.1							BDB99755.1						AAK42025.1
												BCS93053.1							BDB99908.1						AAK43048.1
												BCS93110.1							BDB99915.1						AAK43254.1
												BCS93633.1							BDB99966.1						AAK43271.1
												BCS93712.1
												BCS94345.1
618	Acidianus ambivalens	QGR21158.1	AWR94021.1		AEE94542.1												AAY81234.1						QGR17622.1
619	Acidianus ambivalens	QGR21159.1	AWR93907.1		AEE94702.1		ARM77203.1				AWR98566.1	BCS93186.1	QCO29295.1	ABP95209.1					BDC00067.1	BBD72874.1	ADB86129.1		QGR16343.1	QXJ29171.1	AAK42031.1	BBG25615.1	BAB65696.1
											AWS00352.1	BCS93338.1								BBD73194.1						BBG27691.1
620	Acidianus ambivalens	QGR21160.1	AWR93908.1		AEE94701.1						AWS00351.1	BCS93339.1	QCO29294.1	ABP95210.1					BDC00068.1	BBD72875.1	ADB86130.1		QGR16342.1	QXJ29170.1	AAK42030.1	BBG25616.1	BAB65695.1
622	Acidianus ambivalens	QGR22837.1	AWR96027.1	EZQ02044.1	AEE94548.1	MUM65879.1	ARM77052.1		AWR96765.1	AEB95385.1	AWR98742.1	BCS92972.1	QCO29514.1	ABP94979.1	QKR00580.1	EHP70543.1			BDB99917.1			MUN30048.1	QGR16518.1			BBG26493.1	BAB66200.1
			AWR95665.1	EZQ04928.1																						BBG27739.1
623	Acidianus ambivalens	QGR22838.1			AEE94549.1							BCS91564.1					AAY79642.1						QGR17652.1
624	Acidianus ambivalens	QGR21162.1			AEE93334.1							BCS91563.1	QCO30672.1	ABP95921.1	QKR00364.1		AAY79643.1						QGR17653.1				BAB67540.1
625	Acidianus ambivalens	QGR21163.1			AEE94867.1	MUM65875.1													BDB99774.1								BAB66125.1
		QGR21413.1
626	Acidianus ambivalens	QGR21164.1	AWR93743.1				ARM75590.1		AWR96950.1
627	Acidianus ambivalens	QGR21165.1	AWR93744.1				ARM75589.1		AWR96949.1
628	Acidianus ambivalens	QGR21166.1			AEE94550.1						AWS00381.1															BBG26231.1	BAB67107.1
629	Acidianus ambivalens	QGR21167.1	AWR93670.2		AEE94552.1	MUM65874.1											AAY80431.1	QGR19633.1	BDB99104.1		ADB88124.1		QGR16541.1	QXJ27473.1	AAK43253.1		BAB65899.1
630	Acidianus ambivalens	QGR21168.1
631	Acidianus ambivalens	QGR21169.1			AEE94555.1	MUM65873.1												QGR18667.1				MUN29668.1	QGR16351.1				BAK54366.1
640	Acidianus ambivalens	QGR21177.1			AEE94564.1	MUM65864.1
660	Acidianus ambivalens	QGR21197.1
663	Acidianus ambivalens	QGR21199.1			AEE94596.1	MUM65830.1
665	Acidianus ambivalens	QGR21201.1	AWR95447.1	EZQ12050.1	AEE94599.1	MUM63723.1	ARM75573.1							ABP94640.1		EHP71057.1	AAY81370.1		BDB98218.1		ADB88134.1		QGR16915.1	QXJ27481.1	AAK43241.1	BBG26148.1	BAB66205.1
666	Acidianus ambivalens	QGR21202.1	AWR95414.2														AAY81348.1						QGR16598.1
667	Acidianus ambivalens	QGR21203.1																					QGR17460.1	QXJ28522.1			BAB66836.1
668	Acidianus ambivalens	QGR21204.1	AWR95805.1	EZQ11437.1		MUM65800.1	ARM74625.1		AWR96277.1		AWR99082.1	BCS92406.1	QCO29912.1	ABP94523.1	QKR00256.1	EHP69071.1	AAY81052.1		BDB99386.1	BBD72293.1	ADB88524.1	MUN29720.1	QGR16626.1	QXJ27925.1	AAK42814.1		BAB66164.1
669	Acidianus ambivalens	QGR21205.1
670	Acidianus ambivalens	QGR21206.1	AWR95591.1	EZQ01792.1		MUM65798.1	ARM74680.1		AWR98069.1	AEB95731.1	AWR98579.1	BCS92570.1			QKR01050.1	EHP71016.1			BDB99388.1	BBD72373.1	ADB88522.1		QGR16820.1	QXJ27923.1	AAK42815.1		BAB66012.1
											AWS00536.1
671	Acidianus ambivalens	QGR21207.1	AWR93914.1		AEE93273.1	MUM64881.1	ARM76946.1				AWS00399.1	BCS93636.1	QCO29101.1	ABP95386.1	QKR00650.1	EHP70365.1			BDB98191.1	BBD73436.1	ADB86873.1			QXJ28993.1	AAK41401.1
		QGR21276.1	AWR95241.1		AEE94708.1		ARM76976.1												BDB99613.1					QXJ28994.1
		QGR22129.1	AWR95314.1																					QXJ29466.1
673	Acidianus ambivalens	QGR21209.1			AEE94604.1	MUM65957.1			AWR98123.1			BCS94303.1					AAY81182.1				ADB86688.1
						MUM63686.1
674	Acidianus ambivalens	QGR21210.1
675	Acidianus ambivalens	QGR21211.1			AEE94609.1
677	Acidianus ambivalens	QGR22841.1				MUM65797.1	ARM77207.1		AWR98166.1						QKR01136.1
678	Acidianus ambivalens	QGR21213.1			AEE94612.1	MUM65796.1	ARM76915.1		AWR96208.1						QKR00883.1				BDB99560.1								BAB65863.1
679	Acidianus ambivalens	QGR21214.1																					QGR16509.1
680	Acidianus ambivalens	QGR21215.1																					QGR16508.1
681	Acidianus ambivalens	QGR21216.1	AWR93879.1									BCS93265.1
682	Acidianus ambivalens	QGR21217.1	AWR95443.1		AEE94633.1		ARM76841.1				AWR98476.1	BCS93303.1	QCO29313.1	ABP95190.1	QKR00674.1	EHP69885.1	AAY81290.1				ADB86373.1	MUN29072.1		QXJ28699.1	AAK41565.1	BBG25895.1	BAB66186.1
																											BAB66188.1
683	Acidianus ambivalens	QGR21218.1			AEE94634.1		ARM76840.1				AWR98475.1	BCS93304.1	QCO29312.1	ABP95191.1	QKR00675.1		AAY81291.1				ADB86374.1	MUN29071.1		QXJ28698.1	AAK41564.1	BBG25894.1	BAB66187.1
684	Acidianus ambivalens	QGR21219.1	AWR95426.1			MUM65778.1										EHP69861.1
686	Acidianus ambivalens	QGR21221.1		EZQ11538.1	AEE93267.1											EHP70141.1				BBD73330.1			QGR17465.1				BAB66841.1
					AEE94646.1																						BAB67014.1
687	Acidianus ambivalens	QGR21222.1
688	Acidianus ambivalens	QGR21223.1	AWR95507.1		AEE94649.1		ARM76382.1				AWS00591.1	BCS91541.1	QCO30564.1	ABP96026.1		EHP68353.1			BDB97902.1		ADB88443.1		QGR17435.1	QXJ28772.1	AAK40841.1	BBG26147.1	BAB66808.1
							ARM76396.1									EHP70437.1			BDB98935.1								BAB67744.1
																											BAB67745.1
689	Acidianus ambivalens	QGR22842.1									AWS00590.1										ADB86290.1		QGR18438.1		AAK41822.1
690	Acidianus ambivalens	QGR21224.1
693	Acidianus ambivalens	QGR21227.1
695	Acidianus ambivalens	QGR21229.1
696	Acidianus ambivalens	QGR21230.1
697	Acidianus ambivalens	QGR21231.1
698	Acidianus ambivalens	QGR21232.1				MUM63724.1					AWR98495.1	BCS93498.1	QCO29277.1	ABP95229.1					BDB99895.1			MUN29797.1	QGR16631.1	QXJ28879.1			BAB66160.1
699	Acidianus ambivalens	QGR21233.1									AWR98496.1	BCS93499.1			QKR00766.1		AAY79876.1		BDB99894.1			MUN29798.1	QGR16632.1	QXJ28880.1	AAK42166.1		BAB66159.1
																			BDC00058.1
701	Acidianus ambivalens	QGR21235.1	AWR95333.1	EZQ04918.1		MUM63722.1	ARM74739.1		AWR96219.1	AEB95065.1	AWS00320.1	BCS93732.1	QCO31107.1	ABP95445.1	QKQ99048.1					BBD72271.1	ADB87000.1	MUN29606.1	QGR16566.1	QXJ29604.1	AAK41273.1	BBG25793.1
702	Acidianus ambivalens	QGR21236.1	AWR95332.1	EZQ04917.1		MUM63721.1	ARM74740.1		AWR96218.1	AEB95064.1	AWS00321.1	BCS93733.1	QCO31106.1	ABP95446.1	QKQ99049.1						ADB87001.1	MUN29605.1		QXJ29605.1	AAK41272.1	BBG25792.1
703	Acidianus ambivalens	QGR21237.1	AWR96031.1	EZQ04916.1		MUM63720.1	ARM74741.1		AWR96217.1	AEB95063.1	AWS00738.1	BCS93734.1	QCO31105.1	ABP95447.1	QKQ99050.1				BDB99740.1		ADB87002.1	MUN29604.1	QGR16569.1	QXJ27551.1	AAK41271.1	BBG25791.1
																								QXJ29606.1	AAK43167.1
704	Acidianus ambivalens	QGR21238.1	AWR95331.1			MUM63719.1	ARM74742.1		AWR96216.1	AEB95062.1	AWS00322.1	BCS93735.1	QCO31371.1	ABP95448.1	QKQ99051.1						ADB87003.1	MUN29603.1	QGR16570.1	QXJ29607.1	AAK41270.1
705	Acidianus ambivalens	QGR21239.1
706	Acidianus ambivalens	QGR21240.1	AWR95815.1	EZQ06744.1			ARM75549.1		AWR96898.1	AEB95721.1	AWR99153.1	BCS92588.1	QCO29804.1	ABP94645.1	QKR00119.1	EHP71005.1			BDB99487.1			MUN27892.1	QGR18181.1				BAB67714.1
707	Acidianus ambivalens	QGR21241.1	AWR95816.1				ARM75550.1		AWR96899.1		AWR99154.1	BCS92589.1	QCO29803.1	ABP94646.1	QKR00118.1	EHP71006.1			BDB99488.1			MUN27891.1	QGR18180.1
708	Acidianus ambivalens	QGR21242.1	AWR95819.1	EZQ10561.1			ARM75554.1		AWR96928.1		AWS00562.1	BCS92605.1	QCO29793.1	ABP94661.1	QKR00105.1	EHP70982.1			BDB99491.1	BBD72212.1		MUN27900.1	QGR18176.1				BAK54831.1
											AWR99170.1			ABP94662.1		EHP70983.1
											AWR99171.1
709	Acidianus ambivalens	QGR21243.1	AWR95820.1	EZQ10569.1			ARM75555.1		AWR96929.1		AWR99158.1	BCS92594.1	QCO31209.1	ABP94651.1	QKR00114.1	EHP70998.1			BDB99499.1	BBD72208.1		MUN27899.1	QGR18170.1				BAB67700.1
710	Acidianus ambivalens	QGR21244.1	AWR95821.1	EZQ10568.1			ARM75556.1		AWR96930.1		AWR99159.1	BCS92596.1	QCO29800.1	ABP94652.1	QKR00112.1	EHP70996.1			BDB99497.1	BBD72210.1		MUN27897.1	QGR18171.1				BAK54830.1
711	Acidianus ambivalens	QGR21245.1	AWR95822.1	EZQ10567.1			ARM75557.1		AWR96931.1		AWR99160.1	BCS92597.1	QCO31208.1	ABP94653.1	QKR01047.1	EHP70995.1			BDB99496.1	BBD72211.1		MUN27896.1	QGR18172.1				BAB67702.1
712	Acidianus ambivalens	QGR21246.1	AWR95823.1	EZQ10560.1	AEE94852.1	MUM65643.1	ARM75558.1		AWR96932.1		AWR99157.1	BCS92593.1	QCO29801.1	ABP94650.1	QKR00115.1	EHP70999.1			BDB99359.1	BBD72219.1	ADB88548.1	MUN27895.1	QGR17565.1	QXJ27951.1	AAK42795.1		BAB66951.1
		QGR21397.1																					QGR18183.1				BAB67716.1
713	Acidianus ambivalens	QGR21247.1	AWR95824.2	EZQ10619.1			ARM75559.1		AWR96933.1		AWS00561.1	BCS92604.1	QCO29794.1	ABP94660.1	QKR01046.1	EHP70984.1			BDB99490.1	BBD72213.1		MUN27894.1	QGR18179.1				BAB67710.1
714	Acidianus ambivalens	QGR21248.1	AWR95825.1				ARM75560.1		AWR96934.1		AWR99168.1	BCS92603.1	QCO31207.1	ABP94659.1	QKR00106.1	EHP70985.1			BDB99489.1	BBD72214.1		MUN27893.1	QGR18178.1
715	Acidianus ambivalens	QGR21249.1	AWR95826.1	EZQ10563.1			ARM75561.1		AWR96935.1		AWR99166.1	BCS92601.1	QCO29796.1	ABP94657.1	QKR00108.1	EHP70991.1			BDB99492.1	BBD72215.1		MUN27890.1	QGR18175.1				BAB67707.1
716	Acidianus ambivalens	QGR21250.1	AWR95827.1	EZQ10564.1			ARM75562.1		AWR96936.1		AWR99164.1	BCS92600.1	QCO29797.1	ABP94656.1	QKR00109.1	EHP70992.1			BDB99493.1	BBD72216.1		MUN29584.1	QGR18174.1
717	Acidianus ambivalens	QGR21251.1	AWR95828.1	EZQ10566.1			ARM75564.1		AWR96938.1		AWR99162.1	BCS92598.1	QCO29799.1	ABP94654.1	QKR00111.1	EHP70994.1			BDB99495.1	BBD72218.1		MUN29583.1	QGR18173.1				BAB67704.1
719	Acidianus ambivalens	QGR21253.1	AWR95817.1	EZQ10620.1			ARM75552.1		AWR96926.1		AWR99156.1	BCS92591.1	QCO29802.1	ABP94648.1	QKR01048.1	EHP71001.1			BDB99486.1	BBD72186.1		MUN29585.1	QGR18167.1
720	Acidianus ambivalens	QGR21254.1					ARM75551.1		AWR96925.1		AWS00560.1	BCS92592.1	QCO31210.1	ABP94649.1	QKR00116.1	EHP71000.1						MUN29586.1				BBG25818.1
722	Acidianus ambivalens	QGR21256.1	AWR95450.1		AEE94671.1						AWR98560.1	BCS92627.1							BDB99973.1		ADB86581.1		QGR16397.1		AAK41746.1
																					ADB88698.1				AAK42125.1
																									AAK42340.1
723	Acidianus ambivalens	QGR21257.1	AWR94013.1																BDB98178.1						AAK42124.1
724	Acidianus ambivalens	QGR21258.1	AWR94060.1	EZQ11413.1		MUM65943.1					AWR98569.1	BCS92516.1	QCO29218.1	ABP95292.1		EHP71103.1			BDB98593.1						AAK41935.1		BAB66179.1
												BCS94344.1
725	Acidianus ambivalens	QGR21259.1	AWR95911.1									BCS92515.1				EHP71102.1			BDB99628.1
726	Acidianus ambivalens	QGR21260.1	AWR93766.1		AEE94321.1						AWS00379.1								BDB99785.1				QGR16914.1
					AEE94678.1
727	Acidianus ambivalens	QGR21261.1	AWR93795.1		AEE94679.1							BCS93800.1	QCO31050.1	ABP95506.1		EHP71222.1					ADB86865.1			QXJ29457.1			BAB66116.1
																EHP69840.1
728	Acidianus ambivalens	QGR21262.1	AWR93796.1		AEE94680.1							BCS93799.1	QCO31051.1	ABP95505.1		EHP69841.1					ADB86864.1	MUN29874.1	QGR16669.1				BAB66117.1
730	Acidianus ambivalens	QGR21264.1			AEE94683.1
731	Acidianus ambivalens	QGR22843.1																								BBG26522.1
733	Acidianus ambivalens	QGR21266.1
735	Acidianus ambivalens	QGR21268.1									AWR99019.1	BCS94321.1				EHP69651.1	AAY80485.1		BDB99754.1		ADB86231.1		QGR16580.1			BBG26365.1
736	Acidianus ambivalens	QGR21269.1	AWR93244.1	EZQ10576.1	AEE94688.1	MUM65761.1	ARM74785.1									EHP68085.1		QGR19737.1	BDB99060.1	BBD72170.1			QGR18371.1			BBG25876.1	BAB65095.1
738	Acidianus ambivalens	QGR21271.1
739	Acidianus ambivalens	QGR21272.1
740	Acidianus ambivalens	QGR21273.1			AEE93189.1	MUM64855.1					AWR99196.1	BCS92630.1	QCO29784.1	ABP94672.1		EHP69703.1								QXJ29236.1		BBG25607.1
						MUM65756.1
745	Acidianus ambivalens	QGR21277.1										BCS91520.1							BDB99804.1					QXJ28584.1
746	Acidianus ambivalens	QGR21278.1
747	Acidianus ambivalens	QGR21279.1	AWR94034.2								AWR99073.1					EHP69694.1								QXJ28588.1			BAB66230.1
748	Acidianus ambivalens	QGR21280.1																				MUN29813.1				BBG26044.1
750	Acidianus ambivalens	QGR21282.1
751	Acidianus ambivalens	QGR21283.1			AEE94712.1	MUM65750.1
752	Acidianus ambivalens	QGR21284.1	AWR95312.1		AEE94714.1	MUM63706.1					AWS00482.1						AAY81252.1		BDB98469.1				QGR18161.1	QXJ29032.1	AAK41103.1	BBG27617.1	BAB67690.1
		QGR21461.1				MUM65947.1
755	Acidianus ambivalens	QGR21287.1
756	Acidianus ambivalens	QGR21288.1
759	Acidianus ambivalens	QGR21291.1	AWR95624.1		AEE94719.1	MUM65747.1													BDB98034.1
762	Acidianus ambivalens	QGR21293.1			AEE94721.1
763	Acidianus ambivalens	QGR21294.1
764	Acidianus ambivalens	QGR21295.1
765	Acidianus ambivalens	QGR21296.1	AWR93250.1	EZQ11382.1	AEE94726.1	MUM65745.1	ARM75360.1				AWR98544.1	BCS92220.1				EHP70359.1	AAY80422.1		BDB98255.1	BBD73179.1	ADB86389.1	MUN27903.1	QGR16687.1	QXJ29093.1	AAK42296.1		BAB66096.1
																						MUN29778.1	QGR18212.1
766	Acidianus ambivalens	QGR21297.1	AWR93249.1	EZQ11383.1		MUM65744.1	ARM75361.1				AWR98545.1	BCS92221.1				EHP70358.1	AAY80423.1		BDB98256.1	BBD73180.1	ADB86390.1	MUN27904.1	QGR16688.1		AAK42295.1	BBG26158.1	BAB66095.1
			AWR95536.1																			MUN29777.1	QGR18211.1
																						MUN30031.1
767	Acidianus ambivalens	QGR21298.1	AWR93248.1	EZQ11384.1		MUM65743.1	ARM75362.1					BCS92222.1				EHP70357.1	AAY80424.1		BDB98257.1	BBD73181.1	ADB86391.1	MUN27905.1	QGR18210.1	QXJ29096.1	AAK42294.1		BAB66094.1
				EZQ10146.1																		MUN29776.1
768	Acidianus ambivalens	QGR21299.1	AWR93247.1	EZQ11385.1		MUM65742.1	ARM75363.1				AWR98547.1	BCS92223.1				EHP68128.1	AAY80425.1		BDB98258.1	BBD73182.1	ADB86392.1	MUN27906.1	QGR18209.1	QXJ29097.1	AAK42293.1	BBG26155.1	BAK54448.1
			AWR95539.1	EZQ10138.1												EHP70356.1						MUN30028.1
769	Acidianus ambivalens	QGR21300.1	AWR95890.1												QKR00765.1		AAY79877.1		BDC00059.1
771	Acidianus ambivalens	QGR21302.1			AEE94737.1	MUM65738.1	ARM75424.1				AWR98837.1	BCS92821.1	QCO31185.1	ABP94838.1		EHP68023.1		QGR19869.1	BDB98098.1	BBD73537.1	ADB86311.1	MUN29176.1		QXJ27884.1	AAK41795.1	BBG27912.1	BAB66794.1
												BCS93928.1								BBD73659.1	ADB88485.1			QXJ28601.1	AAK42858.1	BBG28097.1
772	Acidianus ambivalens	QGR21303.1
773	Acidianus ambivalens	QGR21304.1										BCS94146.1
774	Acidianus ambivalens	QGR21305.1	AWR94247.1		AEE94731.1	MUM65735.1	ARM76824.1		AWR98144.1	AEB94693.1	AWR98386.1	BCS94145.1	QCO30786.1	ABP95796.1	QKQ99084.1	EHP71329.1	AAY80992.1	QGR18538.1	BDB99124.1	BBD73837.1	ADB88136.1	MUN29525.1	QGR16685.1	QXJ27483.1	AAK43239.1	BBG25609.1	BAB66103.1
																EHP69386.1
																EHP69390.1
775	Acidianus ambivalens	QGR21306.1
776	Acidianus ambivalens	QGR21307.1
777	Acidianus ambivalens	QGR22846.1					ARM76823.1			AEB94691.1	AWR98387.1		QCO30784.1	ABP95798.1	QKQ99082.1	EHP71327.1	AAY80994.1	QGR20440.1	BDB99126.1		ADB88138.1		QGR16683.1	QXJ27485.1	AAK43237.1	BBG25611.1	BAK54451.1
																EHP69384.1
778	Acidianus ambivalens	QGR21308.1	AWR94245.1				ARM76822.1			AEB94690.1	AWR98388.1	BCS94151.1	QCO30783.1	ABP95799.1	QKQ99081.1	EHP71326.1	AAY80995.1	QGR20439.1	BDB99127.1		ADB88139.1		QGR16682.1	QXJ27486.1	AAK43236.1	BBG25612.1	BAB66100.1
																EHP69383.1
																EHP69617.1
779	Acidianus ambivalens	QGR21309.1
781	Acidianus ambivalens	QGR21311.1			AEE94736.1																						BAB66776.1
783	Acidianus ambivalens	QGR21313.1			AEE94741.1	MUM65740.1
784	Acidianus ambivalens	QGR21314.1			AEE94742.1
787	Acidianus ambivalens	QGR21317.1	AWR93741.1	EZQ11439.1	AEE94760.1	MUM65712.1	ARM76735.1															MUN29597.1				BBG26030.1
			AWR93809.1
791	Acidianus ambivalens	QGR21321.1			AEE94765.1	MUM65709.1												QGR20390.1	BDB99611.1		ADB86527.1		QGR17540.1	QXJ29223.1	AAK42049.1		BAK54678.1
793	Acidianus ambivalens	QGR21323.1	AWR94156.1	EZQ11094.1	AEE93157.1	MUM64976.1	ARM75199.1		AWR96732.1	AEB94992.1	AWR98506.1	BCS93243.1	QCO29344.1	ABP95157.1	QKQ99086.1	EHP68279.1	AAY81122.1	QGR18543.1	BDB99975.1	BBD73672.1	ADB88491.1	MUN29172.1	QGR16633.1	QXJ27890.1	AAK42852.1	BBG26032.1	BAB66158.1
		QGR21894.1		EZQ07046.1	AEE94767.1	MUM65707.1	ARM75607.1		AWR96962.1	AEB95297.1	AWS00292.1	BCS93783.1	QCO31072.1	ABP95480.1	QKR01124.1							MUN29599.1				BBG28019.1
795	Acidianus ambivalens	QGR21325.1			AEE94490.1	MUM65952.1			AWR96231.1			BCS93028.1				EHP67987.1			BDB99592.1			MUN28382.1	QGR18164.1		AAK41097.1	BBG27042.1	BAB67694.1
																EHP69009.1
796	Acidianus ambivalens	QGR21326.1
797	Acidianus ambivalens	QGR21327.1
798	Acidianus ambivalens	QGR21328.1				MUM65705.1												QGR20399.1	BDB99610.1				QGR16431.1			BBG26057.1	BAK54383.1
799	Acidianus ambivalens	QGR21329.1				MUM65704.1												QGR20398.1					QGR16432.1			BBG26056.1	BAB65794.1
800	Acidianus ambivalens	QGR21330.1		EZQ04929.1	AEE94776.1
801	Acidianus ambivalens	QGR21331.1	AWR93636.1	EZQ04955.1	AEE93362.1							BCS92538.1														BBG25669.1	BAK54375.1
					AEE94777.1
802	Acidianus ambivalens	QGR22847.1			AEE94778.1																			QXJ28523.1			BAK54651.1
803	Acidianus ambivalens	QGR21332.1			AEE94779.1							BCS94289.1										MUN28454.1				BBG27114.1
806	Acidianus ambivalens	QGR21335.1			AEE94783.1	MUM65700.1	ARM74826.1		AWR96345.1														QGR16302.1				BAB65646.1
807	Acidianus ambivalens	QGR21336.1				MUM65699.1
808	Acidianus ambivalens	QGR21337.1
809	Acidianus ambivalens	QGR21338.1
810	Acidianus ambivalens	QGR21339.1
812	Acidianus ambivalens	QGR21341.1	AWR95335.1		AEE94785.1							BCS93638.1	QCO29099.1	ABP95388.1			AAY79433.1	QGR20133.1	BDB99075.1		ADB85808.1	MUN29433.1	QGR17789.1	QXJ28129.1	AAK42359.1	BBG25498.1	BAB67268.1
813	Acidianus ambivalens	QGR21342.1
815	Acidianus ambivalens	QGR21343.1
816	Acidianus ambivalens	QGR21344.1	AWR95279.1		AEE94793.1		ARM74611.1				AWS00395.1	BCS93630.1	QCO29103.1				AAY81281.1		BDB98069.1	BBD73292.1				QXJ29381.1		BBG27921.1	BAB65728.1
							ARM76144.1
817	Acidianus ambivalens	QGR21345.1			AEE94794.1	MUM65688.1	ARM74825.1		AWR96344.2
818	Acidianus ambivalens	QGR21346.1	AWR95251.1		AEE94795.1	MUM65687.1
819	Acidianus ambivalens	QGR21347.1	AWR95252.1		AEE93171.1	MUM65686.1											AAY81638.1	QGR20528.1	BDB98330.1				QGR18447.1				BAK54411.1
			AWR95718.1		AEE94796.1
820	Acidianus ambivalens	QGR21348.1			AEE94797.1	MUM65685.1	ARM74824.1		AWR96343.1
821	Acidianus ambivalens	QGR21349.1			AEE94798.1							BCS94340.1		ABP95951.1			AAY81232.1		BDB99087.1								BAB66199.1
		QGR21472.1			AEE94932.1
822	Acidianus ambivalens	QGR21350.1			AEE94799.1							BCS94339.1					AAY81231.1		BDB99088.1				QGR16517.1				BAB66198.1
					AEE94933.1
824	Acidianus ambivalens	QGR21351.1	AWR93623.1	EZQ07054.1	AEE94802.1	MUM65680.1	ARM76693.1		QIJ32899.1	AEB95425.1	AWS00456.1	BCS93063.1	QCO31155.1	ABP95025.1	QKR00614.1	EHP70321.1	AAY81563.1		BDB98012.1	BBD72805.1	ADB86880.1	MUN28390.1	QGR17408.1	QXJ29476.1	AAK41392.1	BBG27050.1	BAB66774.1
			AWR95474.1	EZQ07082.1															BDB99918.1				QGR18111.1				BAB67601.1
825	Acidianus ambivalens	QGR21352.1
827	Acidianus ambivalens	QGR21354.1	AWR93979.1		AEE94805.1	MUM65677.1	ARM74821.1		AWR96340.1
828	Acidianus ambivalens	QGR21355.1			AEE94806.1	MUM65676.1
831	Acidianus ambivalens	QGR22852.1
		QGR22853.1
832	Acidianus ambivalens	QGR22851.1
833	Acidianus ambivalens	QGR21357.1	AWR93876.1		AEE94810.1	MUM65672.1												QGR19778.1					QGR17447.1
834	Acidianus ambivalens	QGR21358.1	AWR93862.1			MUM65671.1	ARM76903.1		AWR98055.1									QGR19794.1	BDB98670.1			MUN29786.1	QGR17448.1
837	Acidianus ambivalens	QGR21360.1			AEE94812.1						AWR98508.1	BCS93295.1				EHP69937.1		QGR19830.1	BDB98483.1		ADB86553.1		QGR17426.1	QXJ29059.1	AAK42891.1	BBG26356.1	BAB66795.1
											AWR98610.1												QGR18166.1	QXJ29436.1			BAK54828.1
838	Acidianus ambivalens	QGR21361.1			AEE94813.1						AWR98507.1	BCS93296.1						QGR19831.1	BDB98482.1		ADB86554.1		QGR17427.1	QXJ29435.1	AAK42890.1	BBG26355.1	BAK54645.1
											AWR98609.1												QGR18165.1
844	Acidianus ambivalens	QGR21367.1			AEE94819.1		ARM77192.1		AWR97892.2		AWR98396.1	BCS93290.1			QKR00184.1	EHP69876.1		QGR19735.1	BDB98514.1		ADB86867.1		QGR16823.1	QXJ29460.1	AAK41406.1		BAB66009.1
845	Acidianus ambivalens	QGR21368.1									AWS00333.1												QGR17288.1				BAB66651.1
846	Acidianus ambivalens	QGR21369.1
847	Acidianus ambivalens	QGR21370.1
856	Acidianus ambivalens	QGR21379.1			AEE94829.1	MUM65657.1	ARM76196.1																QGR16929.1				BAB66217.1
857	Acidianus ambivalens	QGR21380.1			AEE94830.1	MUM65656.1
858	Acidianus ambivalens	QGR22854.1	AWR94002.1		AEE94831.1	MUM65655.1	ARM76710.1		AWR97918.1								AAY79619.1	QGR19988.1	BDB99052.1		ADB85829.1		QGR17923.1	QXJ28150.1	AAK42378.1		BAB67400.1
860	Acidianus ambivalens	QGR22855.1	AWR93667.1	EZQ11162.1	AEE94833.1	MUM65653.1	ARM74845.1		AWR96110.2	AEB95093.1	AWS00372.1	BCS93653.1	QCO29092.1	ABP95395.1	QKQ99054.1	EHP69276.1		QGR18682.1					QGR18121.1				BAB67622.1
									AWR96367.1
862	Acidianus ambivalens	QGR21383.1
863	Acidianus ambivalens	QGR21384.1	AWR93883.1			MUM65651.1			AWR98165.1	AEB95090.1	AWR98635.1	BCS93592.1			QKR00833.1		AAY81158.1	QGR19734.1	BDC00005.1	BBD72197.1	ADB86136.1	MUN29067.1		QXJ28463.1	AAK42663.1	BBG27825.1
																								QXJ29154.1
864	Acidianus ambivalens	QGR21385.1			AEE94836.1																	MUN28263.1				BBG26921.1
867	Acidianus ambivalens	QGR21388.1	AWR95485.1		AEE94839.1															BBD73417.1						BBG26026.1
869	Acidianus ambivalens	QGR22856.1	AWR93720.1		AEE94696.1	MUM64971.1								ABP95273.1		EHP71205.1	AAY81244.1				ADB86384.1		QGR18425.1		AAK41095.1		BAB67579.1
																EHP71171.1	AAY81319.1				ADB86798.1		QGR16824.1		AAK42109.1
																EHP68843.1									AAK42158.1
																EHP71270.1
																EHP70337.1
																EHP70610.1
																EHP71039.1
																EHP69063.1
																EHP69119.1
870	Acidianus ambivalens	QGR21390.1	AWR93719.1		AEE94697.1									ABP95274.1		EHP70609.1	AAY81318.1		BDB98682.1		ADB86293.1		QGR16666.1		AAK42108.1		BAB67578.1
																EHP71038.1					ADB86383.1
																EHP69062.1					ADB86600.1
																					ADB86669.1
																					ADB86799.1
871	Acidianus ambivalens	QGR21391.1			AEE94842.1
874	Acidianus ambivalens	QGR21394.1	AWR95267.1		AEE94848.1	MUM65647.1													BDB98352.1		ADB86183.1		QGR18476.1	QXJ29101.1	AAK41717.1		BAB64942.1
																											BAB66853.1
875	Acidianus ambivalens	QGR22857.1		EZQ11334.1	AEE94849.1	MUM65646.1	ARM77072.1		AWR98232.1		AWR98991.1	BCS92535.1	QCO29828.1	ABP94614.1			AAY81391.1	QGR19712.1	BDB99106.1	BBD72282.1	ADB88128.1	MUN28384.1	QGR16522.1	QXJ27475.1	AAK43250.1	BBG27048.1	BAB65915.1
877	Acidianus ambivalens	QGR21396.1	AWR96037.1	EZQ11340.1	AEE94851.1	MUM65644.1					AWR98562.1	BCS92320.1	QCO29951.1	ABP94479.1			AAY81240.1
880	Acidianus ambivalens	QGR21399.1	AWR93844.1							AEB94805.1									BDB99667.1			MUN28081.1
			AWR95245.1
			AWR95754.1
884	Acidianus ambivalens	QGR21403.1	AWR95524.1	EZQ10615.1	AEE94855.1	MUM65641.1	ARM75237.1		AWR96753.1								AAY81090.1	QGR19763.1				MUN29747.1	QGR17387.1			BBG26180.1	BAB66752.1
																											BAB66822.1
																											BAK54649.1
885	Acidianus ambivalens	QGR21404.1			AEE94856.1	MUM65640.1	ARM75238.1		AWR96754.1														QGR17388.1				BAK54639.1
887	Acidianus ambivalens	QGR21406.1	AWR94087.2		AEE94858.1	MUM65638.1	ARM75594.1		AWR96953.1
889	Acidianus ambivalens	QGR21408.1		EZQ01646.1	AEE94861.1
890	Acidianus ambivalens	QGR21409.1	AWR93300.1		AEE94863.1
891	Acidianus ambivalens	QGR21410.1			AEE94864.1						AWR98541.1	BCS92620.1	QCO29790.1	ABP94666.1					BDB98131.1				QGR18217.1	QXJ29173.1	AAK41490.1	BBG27585.1	BAK54384.1
		QGR21430.1			AEE94885.1
892	Acidianus ambivalens	QGR21411.1
895	Acidianus ambivalens	QGR21414.1				MUM65628.1					AWR99857.1	BCS93232.1			QKR00288.1	EHP71092.1	AAY81283.1		BDB99903.1		ADB86590.1		QGR16525.1	QXJ28592.1	AAK41718.1	BBG27882.1	BAB64943.1
																							QGR16756.1		AAK42117.1		BAB65912.1
																							QGR18254.1
896	Acidianus ambivalens	QGR21415.1			AEE94869.1	MUM65627.1																	QGR16526.1				BAB65911.1
897	Acidianus ambivalens	QGR21416.1	AWR95396.1										QCO29785.1	ABP94671.1		EHP69188.1		QGR19251.1	BDB98371.1				QGR16369.1	QXJ27814.1		BBG25897.1	BAB65314.1
																			BDB99212.1				QGR17482.1	QXJ29428.1		BBG25926.1	BAB66846.1
																										BBG26217.1
898	Acidianus ambivalens	QGR21417.1			AEE94870.1		ARM76839.1									EHP69187.1		QGR19250.1					QGR18408.1	QXJ27813.1		BBG25896.1	BAB65315.1
																							QGR17481.1	QXJ29429.1		BBG26216.1	BAB66847.1
907	Acidianus ambivalens	QGR21425.1		EZQ10703.1	AEE94879.1	MUM65618.1	ARM77005.1		AWR96296.1							EHP69264.1	AAY79815.1	QGR19150.1	BDB99351.1	BBD72436.1	ADB85915.1	MUN28405.1	QGR18479.1	QXJ28239.1	AAK42464.1	BBG27067.1	BAB66914.1
909	Acidianus ambivalens	QGR21427.1		EZQ10697.1	AEE94882.1	MUM65616.1	ARM74773.1		AWR96294.1							EHP69266.1	AAY79817.1	QGR19152.1	BDB99345.1	BBD72439.1	ADB85909.1	MUN28411.1	QGR17536.1	QXJ28233.1	AAK42458.1	BBG27073.1	BAK54677.1
910	Acidianus ambivalens	QGR21428.1			AEE94883.1	MUM65615.1																				BBG25977.1
913	Acidianus ambivalens	QGR21431.1			AEE94865.1						AWR98540.1	BCS92619.1	QCO29791.1	ABP94665.1					BDB99505.1				QGR18218.1	QXJ27929.1	AAK41491.1	BBG26052.1	BAB65803.1
					AEE94886.1														BDB99906.1					QXJ29172.1		BBG27586.1	BAB65804.1
																											BAB67736.1
915	Acidianus ambivalens	QGR21433.1			AEE94888.1	MUM65551.1
916	Acidianus ambivalens	QGR21434.1			AEE94889.1	MUM65552.1
917	Acidianus ambivalens	QGR21435.1			AEE94890.1	MUM65553.1
920	Acidianus ambivalens	QGR21438.1			AEE94893.1	MUM65556.1	ARM74831.1		AWR96351.1
921	Acidianus ambivalens	QGR22859.1	AWR95520.1		AEE94894.1	MUM65557.1	ARM77011.1		AWR96352.1	AEB95104.1	AWS00408.1	BCS93514.1	QCO29274.1	ABP95232.1	QKQ99450.1	EHP68867.1	AAY81264.1		BDB98687.1		ADB86264.1	MUN29426.1	QGR18097.1	QXJ29192.1	AAK41504.1	BBG28285.1	BAB67583.1
926	Acidianus ambivalens	QGR21443.1	AWR95175.1	EZQ06649.1	AEE94899.1	MUM65562.1	ARM74832.1		AWR96350.1	AEB95422.1	AWR98704.1	BCS93033.1	QCO29484.1	ABP95014.1	QKR00597.1	EHP70465.1	AAY81485.1	QGR19205.1	BDB98066.1		ADB86132.1	MUN30007.1	QGR16676.1			BBG26357.1	BAB66109.1
928	Acidianus ambivalens	QGR21445.1			AEE94901.1	MUM65564.1	ARM74837.1		AWR96358.1
929	Acidianus ambivalens	QGR21446.1
930	Acidianus ambivalens	QGR21447.1			AEE94902.1
931	Acidianus ambivalens	QGR21448.1			AEE94903.1	MUM65566.1	ARM76615.1
933	Acidianus ambivalens	QGR21450.1
936	Acidianus ambivalens	QGR21453.1		EZQ11160.1	AEE94911.1	MUM65570.1	ARM74842.1		AWR96363.1
939	Acidianus ambivalens	QGR21456.1
940	Acidianus ambivalens	QGR21457.1	AWR95408.1		AEE94915.1
943	Acidianus ambivalens	QGR21460.1			AEE94918.1																		QGR18417.1
947	Acidianus ambivalens	QGR21464.1			AEE94923.1	MUM65577.1
953	Acidianus ambivalens	QGR21470.1	AWR94031.1		AEE94469.1		ARM76694.1				AWR98521.1	BCS93135.1				EHP68875.1	AAY79738.1		BDB99808.1	BBD72746.1	ADB86595.1	MUN29074.1	QGR18251.1		AAK42893.1	BBG26038.1	BAK54119.1
					AEE94930.1							BCS93649.1				EHP70127.1	AAY81255.1				ADB86744.1
954	Acidianus ambivalens	QGR21471.1	AWR94093.1	EZQ01791.1	AEE94931.1	MUM65583.1	ARM75593.1		AWR96207.1	AEB95822.1	AWR99074.1	BCS92417.1	QCO29902.1	ABP94534.1	QKR00177.1	EHP71071.1	AAY81017.1	QGR19680.1	BDC00123.1	BBD73692.1	ADB88067.1	MUN28946.1	QGR18038.1	QXJ27429.1	AAK43299.1	BBG27598.1	BAB67520.1
967	Acidianus ambivalens	QGR21481.1	AWR93616.1	EZQ11067.1	AEE94945.1	MUM65596.1	ARM74859.1		AWR96380.1	AEB95307.1	AWR98493.1	BCS93210.1	QCO29363.1	ABP95139.1	QKR00122.1	EHP71025.1	AAY81047.1		BDB98045.1	BBD73714.1	ADB86849.1	MUN29290.1		QXJ29441.1	AAK41424.1	BBG28181.1
971	Acidianus ambivalens	QGR21485.1	AWR95844.1	EZQ11369.1	AEE94950.1	MUM65600.1	ARM74863.1		AWR96384.1	AEB95133.1		BCS93637.1	QCO29100.1	ABP95387.1		EHP70166.1	AAY79667.1	QGR18733.1	BDB99209.1		ADB88663.1	MUN29184.1	QGR16255.1	QXJ28057.1	AAK42689.1	BBG28093.1	BAK54350.1
972	Acidianus ambivalens	QGR21486.1	AWR96084.1		AEE94953.1																		QGR16298.1				BAB65641.1
																											BAB67674.1
982	Acidianus ambivalens	QGR21495.1			AEE94963.1		ARM74617.1		AWR96284.1
983	Acidianus ambivalens	QGR21496.1			AEE94964.1	MUM65612.1
984	Acidianus ambivalens	QGR21497.1			AEE94966.1														BDB99149.1					QXJ29053.1	AAK42286.1		BAB65811.1
990	Acidianus ambivalens	QGR21503.1	AWR95337.1		AEE94972.1						AWR98957.1				QKR00870.1		AAY81249.1						QGR16468.1
991	Acidianus ambivalens	QGR21504.1																				MUN29795.1
1010	Acidianus ambivalens	QGR21521.1	AWR94194.1		AEE94993.1	MUM65526.1	ARM74893.1		AWR96413.1									QGR19208.1				MUN29695.1	QGR16324.1	QXJ28740.1		BBG25692.1	BAK54362.1
1019	Acidianus ambivalens	QGR21529.1	AWR94204.1		AEE94998.1	MUM65517.1	ARM75174.1		AWR96697.1		AWS00227.1	BCS93847.1	QCO31012.1	ABP95549.1	QKQ99117.1	EHP68096.1	AAY80982.1	QGR18600.1	BDB98459.1		ADB88318.1		QGR18470.1	QXJ27689.1	AAK43056.1		BAK54631.1
1021	Acidianus ambivalens	QGR21531.1	AWR95285.1	EZQ10545.1	AEE95000.1	MUM65515.1	ARM76732.1		AWR97936.1													MUN28629.1				BBG27232.1
1022	Acidianus ambivalens	QGR21532.1			AEE95001.1	MUM65514.1	ARM75612.1		AWR96966.1														QGR18069.1				BAB67554.1
1035	Acidianus ambivalens	QGR21544.1			AEE95023.1	MUM65502.1				AEB95504.1	AWR98857.1	BCS92841.1	QCO29617.1	ABP94858.1	QKR00482.1	EHP70695.1	AAY80349.1	QGR20359.1	BDB98921.1	BBD72413.1	ADB85953.1		QGR16146.1	QXJ28278.1	AAK42503.1		BAK54304.1
1054	Acidianus ambivalens	QGR21563.1			AEE95042.1	MUM65483.1	ARM75146.1		AWR96667.1			BCS92822.1	QCO29633.1	ABP94839.1			AAY80330.1	QGR20340.1	BDB98902.1		ADB85972.1		QGR18396.1	QXJ28354.1	AAK42522.1		BAK54312.1
1087	Acidianus ambivalens	QGR21594.1		EZQ10823.1	AEE95075.1	MUM65450.1	ARM75113.1		AWR96636.1	AEB95580.1	AWR98803.1	BCS92780.1	QCO29664.1	ABP94801.1	QKR00538.1	EHP70629.1	AAY80299.1	QGR19906.1	BDB98868.1	BBD72992.1	ADB86006.1	MUN29225.1	QGR16197.1	QXJ28320.1	AAK42557.1	BBG28046.1	BAB65537.1
1088	Acidianus ambivalens	QGR22870.1		EZQ10893.1	AEE95076.1	MUM65449.1	ARM77038.1		AWR96635.1	AEB95579.1	AWR98804.1	BCS92781.1	QCO31191.1	ABP94802.1	QKR00537.1	EHP70630.1	AAY80298.1	QGR19907.1	BDB98867.1	BBD72991.1	ADB86007.1	MUN29224.1	QGR16198.1	QXJ28319.1	AAK42558.1	BBG28047.1	BAB65538.1
1134	Acidianus ambivalens	QGR21637.1	AWR93394.1			MUM65403.1					AWR98952.1	BCS92741.1	QCO29698.1	ABP94765.1	QKR00450.1	EHP70571.1				BBD72280.1
1165	Acidianus ambivalens	QGR21667.1			AEE95150.1	MUM65372.1
1166	Acidianus ambivalens	QGR21668.1	AWR95200.1																		ADB86974.1			QXJ29578.1	AAK41297.1
1167	Acidianus ambivalens	QGR21669.1	AWR95201.2																		ADB86973.1			QXJ29577.1	AAK41298.1
1171	Acidianus ambivalens	QGR21673.1
1172	Acidianus ambivalens	QGR21674.1	AWR93776.1																		ADB87501.1						BAB66392.1
1173	Acidianus ambivalens	QGR21675.1
1174	Acidianus ambivalens	QGR21676.1
1175	Acidianus ambivalens	QGR21677.1
1176	Acidianus ambivalens	QGR21678.1	AWR95308.1	EZQ11332.1													AAY81372.1						QGR16338.1	QXJ28597.1	AAK41801.1
1177	Acidianus ambivalens	QGR21679.1																				MUN29618.1	QGR16339.1			BBG25778.1
1178	Acidianus ambivalens	QGR21680.1	AWR95385.1																				QGR18196.1		AAK41617.1		BAB67729.1
1215	Acidianus ambivalens	QGR21714.1	AWR93462.1	EZQ02124.1	AEE95188.1	MUM65331.1	ARM75027.1		AWR96548.1		AWR98909.1	BCS92907.1	QCO29567.1	ABP94920.1		EHP70776.1	AAY79461.1	QGR20160.1	BDB99037.1	BBD72088.1	ADB85844.1	MUN29358.1	QGR17763.1		AAK42393.1	BBG28113.1	BAB67236.1
1229	Acidianus ambivalens	QGR21727.1			AEE95202.1	MUM65317.1				AEB95469.1	AWR98898.1	BCS92893.1	QCO29577.1	ABP94906.1	QKR00395.1	EHP70758.1	AAY79447.1	QGR20146.1	BDB99177.1	BBD72396.1	ADB88692.1		QGR17775.1	QXJ28090.1	AAK42334.1		BAB67251.1
1241	Acidianus ambivalens	QGR21739.1				MUM65305.1
1244	Acidianus ambivalens	QGR21742.1		EZQ06568.1	AEE95216.1	MUM65302.1	ARM74986.1		AWR96504.1	AEB95481.1	AWR98889.1	BCS92878.1	QCO29587.1	ABP94894.1	QKR00381.1	EHP70741.1	AAY81649.1	QGR20123.1	BDB99159.1		ADB88716.1	MUN29471.1	QGR17801.1	QXJ28114.1	AAK42352.1	BBG25537.1	BAB67280.1
1251	Acidianus ambivalens	QGR21746.1		EZQ11151.1	AEE95223.1	MUM65295.1	ARM74980.1		AWR96502.1														QGR16706.1
1268	Acidianus ambivalens	QGR21763.1		EZQ06581.1		MUM65278.1	ARM74965.1		AWR96485.1
1283	Acidianus ambivalens	QGR21777.1	AWR93530.1	EZQ06576.1	AEE92925.1	MUM65263.1	ARM74951.1		AWR96470.1	AEB96031.1	AWR99376.1	BCS92118.1	QCO30107.1	ABP94306.1	QKR00007.1	EHP69393.1	AAY81133.1	QGR18950.1	BDB99256.1	BBD72377.1	ADB88620.1	MUN29152.1	QGR16050.1	QXJ28016.1	AAK42730.1	BBG27987.1	BAB65387.1
1314	Acidianus ambivalens	QGR21807.1			AEE92956.1	MUM65232.1	ARM76177.1		AWR97478.2	AEB95001.1	AWS00279.1	BCS93766.1	QCO31087.1	ABP95464.1	QKQ99074.1	EHP69714.1				BBD72929.1	ADB86281.1			QXJ29210.1	AAK43009.1
1317	Acidianus ambivalens	QGR21810.1
1322	Acidianus ambivalens	QGR22884.1							AWR98167.1	AEB95026.1	AWR99895.1	BCS94366.1	QCO30615.1	ABP95981.1							ADB86818.1		QGR17824.1				BAB67056.1
										AEB95039.1											ADB87507.1						BAB67300.1
										AEB95045.1
1326	Acidianus ambivalens	QGR21817.1		EZQ12269.1	AEE92965.1	MUM65222.1	ARM77065.1		AWR96822.2		AWR98425.1	BCS93092.1	QCO29454.1	ABP95048.1	QKR00697.1			QGR19640.1	BDB98284.1		ADB86223.1		QGR16792.1	QXJ27902.1	AAK42264.1	BBG27910.1	BAB66039.1
																			BDB99419.1		ADB86435.1			QXJ29367.1	AAK42840.1
1336	Acidianus ambivalens	QGR21825.1	AWR93579.1		AEE92975.1	MUM65212.1	ARM74903.1		AWR96423.1	AEB95810.1	AWR99028.1	BCS92432.1	QCO29893.1	ABP94545.1	QKR00167.1	EHP71084.1
1339	Acidianus ambivalens	QGR21828.1		EZQ11155.1		MUM65209.1
1340	Acidianus ambivalens	QGR21829.1		EZQ11156.1	AEE92978.1	MUM65208.1	ARM74901.1		AWR96421.1	AEB95866.1	AWS00556.1	BCS92321.1	QCO31229.1	ABP94480.1	QKR01045.1	EHP69134.1
1342	Acidianus ambivalens	QGR21831.1	AWR93581.1	EZQ07086.1	AEE92980.1	MUM65206.1	ARM74899.1		AWR96419.1	AEB95268.1	AWR98595.1	BCS93474.1	QCO29253.1	ABP95255.1	QKR00640.1			QGR19228.1	BDB99452.1	BBD72232.1		MUN28907.1	QGR16337.1	QXJ29003.1	AAK41778.1	BBG27559.1	BAB65690.1
1343	Acidianus ambivalens	QGR21832.1		EZQ04879.1	AEE92982.1	MUM65204.1	ARM74897.1		AWR96417.1								AAY81593.1	QGR18639.1					QGR18061.1				BAB67543.1
1345	Acidianus ambivalens	QGR21833.1			AEE92984.1	MUM65202.1	ARM74896.1		AWR96416.1
1347	Acidianus ambivalens	QGR21835.1		EZQ11047.1	AEE92986.1	MUM65200.1	ARM77018.1		AWR98184.1
1348	Acidianus ambivalens	QGR21836.1	AWR94081.1	EZQ11157.1	AEE92987.1	MUM65199.1	ARM75178.1		AWR96702.2										BDB99949.1	BBD73530.1	ADB88383.1	MUN28236.1		QXJ27763.1	AAK42940.1	BBG26890.1
1349	Acidianus ambivalens	QGR21837.1			AEE92988.1	MUM65198.1
1350	Acidianus ambivalens	QGR21838.1			AEE92989.1	MUM65197.1	ARM75180.1		AWR96704.1
1353	Acidianus ambivalens	QGR21841.1	AWR93281.1	EZQ04912.1	AEE92992.1	MUM65194.1	ARM75182.1		AWR96706.1													MUN28432.1				BBG27096.1
1363	Acidianus ambivalens	QGR21851.1		EZQ11279.1	AEE93003.1	MUM65183.1	ARM75193.1		AWR96717.1
1370	Acidianus ambivalens	QGR21858.1			AEE93010.1	MUM65176.1	ARM75211.1		AWR96722.1									QGR19246.1
1376	Acidianus ambivalens	QGR21864.1	AWR93882.1		AEE93018.1	MUM65167.1	ARM75234.1		AWR96748.1
1378	Acidianus ambivalens	QGR21865.1			AEE93020.1	MUM65165.1	ARM76697.1		AWR97907.1														QGR16913.1				BAB66204.1
1383	Acidianus ambivalens	QGR21870.1	AWR93578.1		AEE93023.1	MUM65162.1	ARM76692.1		AWR97902.2													MUN29453.1	QGR16629.1			BBG25519.1	BAB66161.1
1385	Acidianus ambivalens	QGR21872.1	AWR95155.1	EZQ01780.1	AEE93025.1	MUM65160.1	ARM77085.1		AWR98240.1	AEB95857.1	AWR99100.1	BCS92370.1	QCO29941.1	ABP94492.1	QKR00672.1	EHP70103.1	AAY81431.1	QGR20449.1	BDB99929.1	BBD72953.1	ADB88361.1	MUN29155.1	QGR16668.1	QXJ27740.1	AAK42975.1	BBG27992.1	BAB66118.1
1388	Acidianus ambivalens	QGR21875.1
1390	Acidianus ambivalens	QGR21877.1
1392	Acidianus ambivalens	QGR21879.1	AWR94360.1	EZQ11394.1	AEE93030.1	MUM65141.1	ARM74818.1		AWR96337.1			BCS92405.1	QCO29913.1	ABP94522.1			AAY79655.1	QGR19141.1	BDB98971.1	BBD72060.1	ADB85902.1	MUN29887.1	QGR17573.1	QXJ28226.1	AAK42451.1	BBG26242.1	BAK54682.1
1393	Acidianus ambivalens	QGR21880.1	AWR94098.2	EZQ01619.1	AEE93031.1					AEB95103.1												MUN30033.1				BBG27958.1
1395	Acidianus ambivalens	QGR21882.1	AWR93453.1	EZQ01793.1	AEE93034.1	MUM65143.1	ARM76688.1		AWR97899.2	AEB94990.1	AWS00295.1	BCS93784.1	QCO31071.1	ABP95481.1	QKR00824.1							MUN29348.1	QGR16306.1			BBG28123.1	BAB65650.1
1396	Acidianus ambivalens	QGR21883.1	AWR95266.1	EZQ01518.1	AEE93036.1		ARM76858.1		AWR98014.1	AEB95273.1	AWR98542.1	BCS93456.1	QCO29242.1	ABP95265.1			AAY80598.1		BDB98968.1	BBD73531.1	ADB86280.1		QGR18010.1	QXJ29211.1	AAK43008.1		BAB67492.1
1400	Acidianus ambivalens	QGR21887.1	AWR93668.2	EZQ02115.1		MUM64909.1	ARM74756.1																QGR16736.1
		QGR22156.1				MUM65147.1
1403	Acidianus ambivalens	QGR21890.1	AWR94238.1		AEE93044.1	MUM65150.1																MUN29515.1				BBG25592.1
1405	Acidianus ambivalens	QGR21892.1			AEE93159.1															BBD73383.1							BAB65798.1
1411	Acidianus ambivalens	QGR21898.1	AWR93895.1		AEE93149.1		ARM76814.1				AWR98410.1								BDB98150.1				QGR17286.1	QXJ29424.1	AAK41883.1	BBG26130.1	BAK54129.1
																											BAB66649.1
1412	Acidianus ambivalens	QGR22890.1	AWR93563.1	EZQ02269.1	AEE93148.1	MUM64980.1	ARM76756.1		AWR98341.1	AEB95703.1	AWR99184.1	BCS92623.1	QCO29787.1	ABP94669.1	QKR00282.1		AAY80240.1	QGR19067.1	BDB99297.1	BBD72818.1	ADB88573.1	MUN29640.1	QGR17430.1	QXJ27975.1	AAK42771.1	BBG25756.1	BAB66799.1
1415	Acidianus ambivalens	QGR21901.1	AWR93632.1		AEE93144.1																ADB86507.1			QXJ29065.1	AAK42198.1
1416	Acidianus ambivalens	QGR21902.1	AWR93671.1		AEE93299.1	MUM64931.1	ARM75611.1		AWR96830.2													MUN29713.1				BBG25673.1
		QGR22205.1
1423	Acidianus ambivalens	QGR21909.1	AWR93871.1	EZQ01618.1		MUM64990.1	ARM75295.1		AWR96802.1									QGR19785.1					QGR16868.1
1424	Acidianus ambivalens	QGR21910.1	AWR93870.1	EZQ01598.1		MUM64991.1	ARM75296.1		AWR96803.1									QGR19786.1					QGR16869.1
1432	Acidianus ambivalens	QGR21918.1	AWR93865.1			MUM64999.1	ARM75301.1											QGR19791.1					QGR16874.1
1433	Acidianus ambivalens	QGR21919.1	AWR93826.1		AEE93136.1	MUM65000.1	ARM75321.1											QGR19805.1
1434	Acidianus ambivalens	QGR21920.1	AWR93827.1		AEE93137.1	MUM65001.1	ARM75320.1				AWS00305.1		QCO29233.1	ABP95276.1	QKR01060.1	EHP71290.1		QGR19804.1
1435	Acidianus ambivalens	QGR21921.1			AEE93138.1	MUM65002.1
1436	Acidianus ambivalens	QGR21922.1	AWR93835.1				ARM75315.1
1438	Acidianus ambivalens	QGR21924.1			AEE93141.1	MUM65004.1
1439	Acidianus ambivalens	QGR21925.1	AWR93833.1		AEE93142.1	MUM65005.1
1448	Acidianus ambivalens	QGR21933.1	AWR93834.1			MUM65021.1	ARM75310.1
1449	Acidianus ambivalens	QGR21934.1				MUM65022.1
1450	Acidianus ambivalens	QGR21935.1	AWR93829.1		AEE93120.1	MUM65017.1
1451	Acidianus ambivalens	QGR21936.1	AWR93837.1		AEE93119.1	MUM65018.1	ARM75317.1		AWR96807.1	AEB95308.1	AWR98492.1	BCS93211.1	QCO29362.1	ABP95140.1	QKR00566.1	EHP70032.1
							ARM75357.1		AWR96824.1
1453	Acidianus ambivalens	QGR21938.1	AWR93843.1			MUM65020.1
1454	Acidianus ambivalens	QGR21939.1	AWR93985.1				ARM75599.1
1455	Acidianus ambivalens	QGR21940.1	AWR93807.1				ARM75308.1
1456	Acidianus ambivalens	QGR21941.1	AWR93808.1
1457	Acidianus ambivalens	QGR21942.1
1458	Acidianus ambivalens	QGR21943.1				MUM65041.1															ADB88174.1			QXJ27522.1	AAK43202.1
1459	Acidianus ambivalens	QGR21944.1	AWR93810.1
1460	Acidianus ambivalens	QGR21945.1	AWR93811.1
1461	Acidianus ambivalens	QGR21946.1	AWR93812.2				ARM75302.1					BCS93323.1	QCO29301.1	ABP95201.1				QGR19792.1
			AWR93864.1
1462	Acidianus ambivalens	QGR21947.1	AWR93813.1
1463	Acidianus ambivalens	QGR21948.1	AWR93814.1
1464	Acidianus ambivalens	QGR21949.1	AWR93815.1
1465	Acidianus ambivalens	QGR21950.1	AWR93816.1
1467	Acidianus ambivalens	QGR21952.1	AWR93817.1			MUM65026.1
1469	Acidianus ambivalens	QGR21954.1	AWR93819.1			MUM65029.1												QGR19812.1
1470	Acidianus ambivalens	QGR21955.1	AWR93820.1			MUM65030.1												QGR19811.1
1471	Acidianus ambivalens	QGR21956.1	AWR93821.1			MUM65031.1							QCO29127.1			EHP70261.1		QGR19810.1	BDB98392.1					QXJ28902.1
1473	Acidianus ambivalens	QGR21958.1
1474	Acidianus ambivalens	QGR21959.1
1476	Acidianus ambivalens	QGR21961.1	AWR93850.1			MUM65034.1	ARM75314.1		AWR96247.1								AAY81218.1	QGR19799.1	BDB99863.1		ADB86814.1			QXJ28559.1	AAK41116.1		BAB67060.1
						MUM65932.1
1477	Acidianus ambivalens	QGR21962.1
1478	Acidianus ambivalens	QGR21963.1	AWR93853.1	EZQ07097.1		MUM65037.1	ARM75312.1			AEB95176.1						EHP71156.1
1479	Acidianus ambivalens	QGR21964.1	AWR93854.1
1483	Acidianus ambivalens	QGR21968.1
1485	Acidianus ambivalens	QGR21970.1	AWR93822.1		AEE93112.1	MUM65048.1	ARM75303.1											QGR19808.1									BAB66175.1
1490	Acidianus ambivalens	QGR21975.1
1491	Acidianus ambivalens	QGR21976.1		EZQ10184.1															BDB98220.1
1492	Acidianus ambivalens	QGR21977.1								AEB94998.1	AWS00282.2		QCO31082.1	ABP95470.1		EHP70003.1	AAY81467.1								AAK41903.1		BAB65105.1
1493	Acidianus ambivalens	QGR21978.1
1494	Acidianus ambivalens	QGR21979.1	AWR95549.1	EZQ01967.1		MUM65082.1	ARM75351.1					BCS93144.1	QCO29414.1	ABP95090.1		EHP70042.1							QGR16720.1
1495	Acidianus ambivalens	QGR22892.1	AWR95548.1	EZQ01966.1		MUM65083.1	ARM75352.1					BCS93143.1	QCO29415.1	ABP95089.1		EHP70041.1		QGR19679.1	BDB98790.1				QGR16732.1
1497	Acidianus ambivalens	QGR21981.1																				MUN29818.1
1498	Acidianus ambivalens	QGR21982.1
1499	Acidianus ambivalens	QGR22893.1
1500	Acidianus ambivalens	QGR21983.1			AEE94952.1
1501	Acidianus ambivalens	QGR21984.1			AEE93109.1	MUM65087.1													BDB99394.1				QGR17608.1				BAB67002.1
1504	Acidianus ambivalens	QGR22894.1														EHP69010.1			BDB99591.1
1507	Acidianus ambivalens	QGR21988.1
1508	Acidianus ambivalens	QGR21989.1
1509	Acidianus ambivalens	QGR21990.1
1510	Acidianus ambivalens	QGR21991.1			AEE93102.1						AWR99049.1	BCS93076.1	QCO29464.1	ABP95037.1					BDB98547.1				QGR17285.1	QXJ29387.1			BAK54621.1
1511	Acidianus ambivalens	QGR21992.1			AEE93101.1						AWS00551.1	BCS93077.1	QCO29463.1	ABP95038.1					BDB98546.1				QGR17284.1	QXJ28846.1			BAB66647.1
																								QXJ29388.1
1512	Acidianus ambivalens	QGR21993.1	AWR95051.1		AEE93098.1							BCS93132.1	QCO29423.1	ABP95081.1					BDB98338.1				QGR16341.1	QXJ29382.1		BBG26021.1	BAB65694.1
1513	Acidianus ambivalens	QGR22896.1	AWR95293.1		AEE93096.1		ARM77010.1												BDB99932.1		ADB88371.1	MUN29497.1	QGR16571.1	QXJ27749.1	AAK42966.1		BAK54403.1
1514	Acidianus ambivalens	QGR21994.1	AWR95367.1		AEE93095.1	MUM65093.1	ARM74762.1		AWR96285.1			BCS93481.1										MUN29034.1	QGR16906.1			BBG25986.1	BAB65928.1
																										BBG27777.1
1515	Acidianus ambivalens	QGR21995.1			AEE93094.1						AWS00198.1	BCS93945.1	QCO30951.1	ABP95617.1	QKQ99148.1	EHP68052.1		QGR19651.1					QGR16671.1			BBG26065.1
															QKR00808.1											BBG26172.1
1516	Acidianus ambivalens	QGR21996.1	AWR95373.1			MUM65095.1	ARM76845.1					BCS92568.1	QCO29334.1	ABP95167.1			AAY81280.1	QGR19770.1	BDB99743.1				QGR16486.1	QXJ28891.1	AAK42076.1	BBG27914.1	BAK54385.1
													QCO31114.1	ABP95437.1					BDB99987.1				QGR17479.1
1517	Acidianus ambivalens	QGR21997.1			AEE93091.1						AWR98611.1								BDB98513.1				QGR16473.1			BBG25726.1	BAB65725.1
1518	Acidianus ambivalens	QGR21998.1		EZQ06741.1	AEE93090.1	MUM65096.1	ARM74766.1		AWR96289.1									QGR19170.1	BDB98835.1		ADB86038.1		QGR16360.1	QXJ28362.1			BAB65716.1
1519	Acidianus ambivalens	QGR22897.1	AWR95307.1		AEE93088.1	MUM65097.1
1520	Acidianus ambivalens	QGR21999.1			AEE93087.1														BDB99148.1					QXJ27782.1	AAK42285.1		BAB65812.1
																								QXJ29052.1			BAB66176.1
1521	Acidianus ambivalens	QGR22000.1			AEE93086.1																		QGR16616.1	QXJ27783.1			BAB66177.1
1524	Acidianus ambivalens	QGR22003.1	AWR95490.1		AEE93083.1	MUM65100.1	ARM76837.1
1525	Acidianus ambivalens	QGR22004.1	AWR95356.1
1526	Acidianus ambivalens	QGR22898.1	AWR94030.1		AEE94642.1											EHP68065.1			BDB98096.1	BBD72915.1	ADB86442.1			QXJ29089.1	AAK42284.1		BAB64969.1
			AWR95392.1													EHP70934.1
			AWR95527.1
1528	Acidianus ambivalens	QGR22006.1		EZQ07123.1	AEE93081.1	MUM65111.1	ARM75592.1		AWR96952.1
1530	Acidianus ambivalens	QGR22008.1	AWR95717.1		AEE93172.1	MUM65113.1	ARM74812.1										AAY81481.1	QGR19738.1	BDB98331.1				QGR16911.1				BAB65923.1
		QGR22900.1																	BDB98376.1
1531	Acidianus ambivalens	QGR22009.1	AWR93633.1		AEE93079.1	MUM64983.1													BDB98203.1		ADB86506.1		QGR18056.1	QXJ29066.1	AAK42199.1
			AWR93996.1		AEE93143.1	MUM65114.1													BDB98377.1
1534	Acidianus ambivalens	QGR22012.1			AEE93075.1	MUM65953.1															ADB87469.1			QXJ29975.1
1536	Acidianus ambivalens	QGR22014.1			AEE93073.1	MUM63840.1	ARM75203.1		AWR96730.1
					AEE94334.1	MUM65118.1
1537	Acidianus ambivalens	QGR22015.1	AWR95713.1	EZQ07080.1		MUM65119.1	ARM75521.1		AWR96919.1			BCS92580.1		ABP94639.1	QKQ99066.1	EHP70481.1	AAY81568.1	QGR20530.1	BDB99942.1				QGR18216.1	QXJ27751.1	AAK42961.1	BBG25948.1	BAB67734.1
							ARM76777.1
1538	Acidianus ambivalens	QGR22016.1
1539	Acidianus ambivalens	QGR22017.1
1540	Acidianus ambivalens	QGR22018.1				MUM65126.1
1546	Acidianus ambivalens	QGR22024.1				MUM65132.1	ARM75473.1											QGR20418.1							AAK41525.1
1547	Acidianus ambivalens	QGR22025.1			AEE93061.1	MUM65133.1
1550	Acidianus ambivalens	QGR22028.1			AEE93058.1	MUM65136.1	ARM75206.1		AWR96727.1								AAY79435.1	QGR20135.1	BDB99071.1		ADB85811.1		QGR17786.1	QXJ28132.1	AAK42362.1		BAB67265.1
1551	Acidianus ambivalens	QGR22029.1			AEE93057.1	MUM65137.1
1556	Acidianus ambivalens	QGR22034.1			AEE93052.1	MUM65154.1
1558	Acidianus ambivalens	QGR22035.1	AWR93885.1		AEE93047.1		ARM76676.1				AWR99915.1								BDB99807.1				QGR16641.1	QXJ28989.1			BAB66121.1
					AEE94517.1																						BAK54619.1
																											BAK54709.1
1559	Acidianus ambivalens	QGR22036.1			AEE94880.1														BDB97426.1	BBD73784.1		MUN28528.1	QGR16581.1	QXJ28985.1
																						MUN29518.1	QGR16642.1
																						MUN30012.1
1560	Acidianus ambivalens	QGR22037.1
1561	Acidianus ambivalens	QGR22038.1			AEE93046.1	MUM65152.1
1562	Acidianus ambivalens	QGR22039.1
1563	Acidianus ambivalens	QGR22040.1
1565	Acidianus ambivalens	QGR22042.1			AEE93160.1							BCS93472.1	QCO29251.1	ABP95257.1						BBD73384.1				QXJ28990.1	AAK43054.1		BAB65797.1
1567	Acidianus ambivalens	QGR22044.1
1569	Acidianus ambivalens	QGR22046.1	AWR93627.1		AEE93163.1	MUM64967.1	ARM74764.1		AWR96287.1		AWR99013.1	BCS92490.1	QCO29854.1	ABP94585.1		EHP69669.1		QGR20410.1	BDB98674.1			MUN29859.1	QGR16572.1	QXJ28743.1	AAK41691.1	BBG26386.1	BAB65865.1
1570	Acidianus ambivalens	QGR22047.1			AEE93164.1														BDB98079.1				QGR16488.1				BAK54653.1
																							QGR17466.1
1571	Acidianus ambivalens	QGR22048.1
1575	Acidianus ambivalens	QGR22052.1	AWR95046.1		AEE93169.1	MUM64963.1	ARM75598.1		AWR96955.1										BDB98306.1			MUN29289.1		QXJ29337.1	AAK42105.1	BBG28182.1
1582	Acidianus ambivalens	QGR22057.1	AWR93739.1	EZQ10688.1	AEE93176.1	MUM64843.1	ARM75201.1		AWR96731.1								AAY81155.1	QGR19230.1	BDC00014.1	BBD73276.1	ADB88250.1	MUN29703.1	QGR16423.1	QXJ27592.1	AAK43121.1	BBG25684.1	BAB65785.1
			QIJ32826.1				ARM75441.1																	QXJ27619.1
1583	Acidianus ambivalens	QGR22058.1	AWR95327.1		AEE93178.1	MUM64845.1	ARM74615.1		AWR96146.1								AAY80512.1			BBD73444.1	ADB86854.1		QGR16662.1	QXJ29446.1	AAK41419.1		BAK54458.1
1584	Acidianus ambivalens	QGR22059.1	AWR96028.1		AEE93179.1	MUM64846.1	ARM76988.1		AWR96147.1								AAY80511.1			BBD73443.1	ADB86855.1		QGR16661.1	QXJ29447.1	AAK41418.1		BAK54459.1
1585	Acidianus ambivalens	QGR22060.1	AWR95326.1		AEE93180.1	MUM64847.1	ARM74614.1		AWR96148.1								AAY80510.1			BBD73442.1	ADB86856.1		QGR16660.1	QXJ29448.1	AAK41417.1		BAB66138.1
1586	Acidianus ambivalens	QGR22061.1	AWR95330.1		AEE93181.1	MUM64848.1	ARM74613.1		AWR96149.1								AAY80513.1				ADB86857.1		QGR16659.1	QXJ29449.1	AAK41416.1		BAB66139.1
1587	Acidianus ambivalens	QGR22902.1	AWR96029.1				ARM76987.1																		AAK41413.1
1590	Acidianus ambivalens	QGR22064.1	AWR93622.1		AEE93186.1	MUM64852.1	ARM75197.1		AWR96734.1		AWS00359.1	BCS93093.1	QCO29453.1	ABP95049.1				QGR19584.1				MUN30013.1		QXJ28713.1	AAK41546.1	BBG26368.1	BAB66645.1
1591	Acidianus ambivalens	QGR22065.1	AWR93621.1		AEE93187.1	MUM64853.1	ARM75198.1		AWR96733.1		AWS00360.1	BCS93094.1	QCO29452.1	ABP95050.1				QGR19585.1	BDB98050.1			MUN30014.1		QXJ28712.1	AAK41545.1	BBG26369.1	BAB66644.1
1592	Acidianus ambivalens	QGR22066.1	AWR93620.1		AEE93188.1	MUM64854.1	ARM77044.1		AWR98218.1		AWS00744.1	BCS93095.1	QCO31151.1	ABP95051.1				QGR19586.1				MUN30015.1		QXJ28711.1	AAK41544.1	BBG26370.1	BAB66643.1
1593	Acidianus ambivalens	QGR22067.1									AWR98473.1								BDC00073.1					QXJ29054.1
1594	Acidianus ambivalens	QGR22068.1	AWR95651.1	EZQ12059.1		MUM64857.1	ARM75240.1		AWR96755.1										BDC00070.1		ADB88308.1			QXJ27669.1	AAK43069.1
1595	Acidianus ambivalens	QGR22069.1	AWR95277.1	EZQ11388.1	AEE94540.1		ARM77181.1		AWR96230.1		AWR98479.1	BCS93255.1	QCO29180.1	ABP95333.1		EHP68014.1			BDB99643.1				QGR17459.1	QXJ27901.1	AAK42280.1		BAB66826.1
											AWS00483.1	BCS93785.1							BDB99680.1					QXJ28448.1	AAK42317.1
											AWS00486.1													QXJ29423.1	AAK42841.1
1596	Acidianus ambivalens	QGR22070.1	AWR95809.1	EZQ01963.1		MUM64860.1	ARM74715.1				AWS00451.1	BCS93214.1	QCO31145.1	ABP95142.1	QKR00567.1	EHP70164.1	AAY81552.1	QGR19772.1	BDB99282.1		ADB88591.1	MUN29592.1	QGR16353.1	QXJ27992.1			BAB65706.1
1601	Acidianus ambivalens	QGR22075.1	AWR95830.1	EZQ11242.1	AEE93194.1	MUM64865.1	ARM74800.1		AWR96321.1	AEB95890.1	AWR99229.1	BCS92295.1	QCO29970.1	ABP94457.1	QKR00077.1	EHP69168.1		QGR19121.1	BDB99232.1		ADB88641.1	MUN29011.1	QGR17521.1	QXJ28037.1	AAK42712.1	BBG27715.1	BAB66898.1
1602	Acidianus ambivalens	QGR22076.1	AWR95829.1	EZQ02058.1	AEE93195.1	MUM64866.1	ARM74801.1		AWR96322.1	AEB95889.1	AWS00573.1	BCS92296.1	QCO29969.1	ABP94458.1	QKR00078.1	EHP69167.1	AAY79660.1		BDB99233.1	BBD72968.1	ADB88640.1	MUN29012.1	QGR17520.1	QXJ28036.1	AAK42713.1	BBG27716.1	BAB66897.1
				EZQ11241.1		MUM65829.1
1604	Acidianus ambivalens	QGR22903.1	AWR95833.1	EZQ11243.1	AEE93202.1	MUM64869.1	ARM74798.1		AWR96318.1	AEB95735.1	AWR98978.1	BCS92563.1	QCO29813.1	ABP94632.1	QKR00129.1	EHP71011.1	AAY79663.1	QGR19124.1	BDB99229.1	BBD72965.1	ADB88644.1	MUN29008.1	QGR18478.1	QXJ28040.1	AAK42709.1	BBG27712.1	BAB66902.2
1605	Acidianus ambivalens	QGR22904.1	AWR95814.1	EZQ10579.1	AEE93203.1	MUM64870.1	ARM74802.1		AWR96323.1	AEB95886.1	AWR99227.1	BCS92299.1	QCO29966.1	ABP94461.1	QKR00081.1	EHP69164.1			BDB99288.1	BBD73144.1	ADB88585.1	MUN28922.1	QGR17413.1	QXJ27986.1	AAK42761.1	BBG27578.1	BAB66780.1
1606	Acidianus ambivalens	QGR22078.1	AWR95813.1	EZQ10578.1	AEE93204.1	MUM64871.1	ARM74803.1		AWR96324.1	AEB95887.1	AWR99228.1	BCS92298.1	QCO29967.1	ABP94460.1	QKR00080.1	EHP69165.1			BDB99289.1	BBD73145.1	ADB88584.1	MUN28921.1	QGR17412.1	QXJ27985.1	AAK42762.1	BBG27577.1	BAK54643.1
1608	Acidianus ambivalens	QGR22080.1	AWR93231.1	EZQ11244.1		MUM64872.1	ARM74797.1		AWR96317.1	AEB95314.1	AWR98469.1	BCS93182.1	QCO29381.1	ABP95125.1	QKQ99019.1							MUN28955.1	QGR18362.1			BBG27610.1	BAB65086.1
1609	Acidianus ambivalens	QGR22081.1
1610	Acidianus ambivalens	QGR22082.1	AWR95620.1		AEE93239.1
1612	Acidianus ambivalens	QGR22084.1			AEE93244.1							BCS93605.1	QCO29140.1	ABP95375.1	QKR00290.1										AAK42107.1		BAK54630.1
1613	Acidianus ambivalens	QGR22085.1			AEE93245.1							BCS93606.1	QCO29139.1	ABP95376.1	QKR00291.1												BAK54629.1
1614	Acidianus ambivalens	QGR22086.1	AWR95433.1		AEE94920.1		ARM75955.1							ABP96327.1			AAY79916.1					MUN29124.1	QGR18220.1		AAK41582.1	BBG26105.1	BAB67739.1
																										BBG27303.1
1615	Acidianus ambivalens	QGR22087.1			AEE93049.1		ARM76843.1					BCS93042.1	QCO29487.1	ABP95011.1					BDB97465.1		ADB88725.1				AAK41094.1	BBG25628.1
1616	Acidianus ambivalens	QGR22088.1			AEE93050.1							BCS93902.1	QCO30588.1	ABP95998.1	QKR01084.1		AAY79901.1		BDB97464.1		ADB88724.1				AAK41093.1
1619	Acidianus ambivalens	QGR22091.1	AWR94029.1		AEE94466.1												AAY80582.1		BDB99779.1				QGR17358.1		AAK41864.1		BAB66723.1
			AWR94074.1
1620	Acidianus ambivalens	QGR22092.1	AWR94028.1		AEE94465.1											EHP69849.1	AAY80581.1		BDB99778.1				QGR17357.1
			AWR94073.1
1621	Acidianus ambivalens	QGR22093.1			AEE93248.1		ARM76984.1			AEB95213.1	AWS00433.1				QKR00755.1				BDB98702.1			MUN29081.1	QGR18272.1	QXJ28808.1	AAK41632.1	BBG27750.1	BAK54124.1
1622	Acidianus ambivalens	QGR22094.1
1623	Acidianus ambivalens	QGR22095.1		EZQ01536.1			ARM74595.1		AWR98083.2
1624	Acidianus ambivalens	QGR22096.1		EZQ01537.1	AEE93260.1		ARM74594.1		AWR98082.1
1625	Acidianus ambivalens	QGR22097.1		EZQ01538.1	AEE93259.1		ARM74593.1		AWR98081.1
1627	Acidianus ambivalens	QGR22099.1		EZQ01540.1	AEE93257.1		ARM74591.1		AWR98079.1
1628	Acidianus ambivalens	QGR22100.1		EZQ01541.1	AEE93256.1		ARM74590.1		AWR98084.1
1629	Acidianus ambivalens	QGR22101.1	AWR95406.1	EZQ01542.1	AEE93255.1		ARM74589.1		AWR98085.1
1630	Acidianus ambivalens	QGR22102.1	AWR95405.1	EZQ01543.1	AEE93254.1		ARM74588.1		AWR98086.1
1631	Acidianus ambivalens	QGR22103.1	AWR95583.1		AEE93253.1		ARM74605.1				AWR98585.1	BCS92398.1	QCO29920.1	ABP94515.1		EHP69770.1	AAY81119.1		BDB98555.1	BBD72371.1	ADB86628.1	MUN29802.1		QXJ28482.1	AAK41096.1	BBG27769.1	BAB66893.1
					AEE94614.1		ARM75425.1					BCS93086.1				EHP70424.1	AAY81188.1		BDC00009.1	BBD73395.1	ADB86680.1			QXJ28834.1	AAK41485.1	BBG27916.1
																					ADB88240.1				AAK42162.1
1632	Acidianus ambivalens	QGR22104.1			AEE93252.1		ARM75426.1					BCS92399.1	QCO29919.1	ABP94516.1		EHP69769.1	AAY81118.1		BDC00010.1	BBD73394.1	ADB88241.1			QXJ28481.1		BBG27770.1
1633	Acidianus ambivalens	QGR22105.1																				MUN29083.1				BBG27754.1
1634	Acidianus ambivalens	QGR22106.1	AWR95413.1	EZQ01525.1	AEE93250.1		ARM74599.1		AWR98088.1	AEB95157.1			QCO29195.1	ABP95315.1				QGR19713.1		BBD73385.1		MUN29090.1			AAK41626.1	BBG27763.1
							ARM76981.1
1636	Acidianus ambivalens	QGR22108.1		EZQ01513.1	AEE93249.1		ARM74584.1			AEB95211.1	AWS00430.1				QKR00760.1	EHP69930.1			BDB98706.1	BBD73362.1			QGR18273.1	QXJ28810.1	AAK41628.1	BBG27746.1	BAB64972.1
1638	Acidianus ambivalens	QGR22110.1	AWR95721.1		AEE93265.1						AWR99889.1					EHP69917.1		QGR19761.1	BDB98543.1				QGR16618.1			BBG26079.1	BAK54165.1
																			BDB99772.1
1639	Acidianus ambivalens	QGR22111.1	AWR95415.1		AEE93264.1	MUM65949.1	ARM74602.1								QKR00768.1	EHP69914.1				BBD73386.1		MUN29751.1				BBG25703.1	BAB64986.1
1644	Acidianus ambivalens	QGR22116.1	AWR93603.1								AWR98377.1					EHP70415.1				BBD72739.1			QGR16322.1	QXJ27692.1	AAK41436.1	BBG25565.1
			AWR93673.1								AWR98636.1					EHP70526.1				BBD73411.1			QGR16392.1	QXJ28497.1	AAK41577.1
			AWR93905.1								AWS00666.1												QGR16420.1	QXJ28509.1	AAK41727.1
			AWR94012.1								AWS00384.1												QGR16617.1	QXJ28529.1	AAK41865.1
			AWR94092.1								AWS00445.1												QGR16636.1	QXJ28535.1	AAK41882.1
			AWR95269.1																				QGR16743.1	QXJ28590.1	AAK42038.1
			AWR95275.1																				QGR16757.1	QXJ28678.1	AAK42892.1
			AWR95371.1																				QGR17282.1	QXJ28696.1	AAK42898.1
			AWR95388.1																				QGR17310.1	QXJ28842.1	AAK42922.1
			AWR95535.1																				QGR17351.1	QXJ29068.1
			AWR95678.1																				QGR17470.1
			AWR95792.1																				QGR17574.1
																							QGR17618.1
																							QGR17831.1
																							QGR17915.1
																							QGR18004.1
																							QGR18057.1
																							QGR18089.1
																							QGR18114.1
																							QGR18158.1
																							QGR18213.1
																							QGR18224.1
1645	Acidianus ambivalens	QGR22117.1			AEE94543.1														BDB99526.1				QGR18206.1	QXJ29248.1
1648	Acidianus ambivalens	QGR22905.1
1649	Acidianus ambivalens	QGR22120.1
1650	Acidianus ambivalens	QGR22121.1				MUM64919.1	ARM75397.1				AWR98431.1		QCO29450.1	ABP95053.1		EHP69988.1							QGR16763.1
		QGR22168.1																					QGR18202.1
1651	Acidianus ambivalens	QGR22122.1														EHP69990.1							QGR18201.1
1652	Acidianus ambivalens	QGR22123.1														EHP69991.1							QGR18200.1
1653	Acidianus ambivalens	QGR22124.1																					QGR18199.1
1654	Acidianus ambivalens	QGR22125.1														EHP69989.1							QGR18198.1
1655	Acidianus ambivalens	QGR22126.1
1656	Acidianus ambivalens	QGR22127.1
1657	Acidianus ambivalens	QGR22128.1
1659	Acidianus ambivalens	QGR22130.1				MUM64883.1	ARM77209.1										AAY81331.1				ADB86339.1			QXJ28721.1	AAK41881.1
1660	Acidianus ambivalens	QGR22131.1				MUM64884.1	ARM76940.1										AAY81332.1				ADB86338.1			QXJ28720.1	AAK41880.1
1661	Acidianus ambivalens	QGR22132.1				MUM64885.1	ARM76941.1										AAY81333.1				ADB86337.1			QXJ28719.1	AAK41879.1
1662	Acidianus ambivalens	QGR22133.1				MUM64886.1	ARM76942.1										AAY81334.1				ADB86336.1			QXJ28718.1	AAK41878.1
1663	Acidianus ambivalens	QGR22134.1				MUM64887.1	ARM77210.1										AAY81335.1				ADB86335.1			QXJ28717.1	AAK41877.1
1664	Acidianus ambivalens	QGR22135.1				MUM64888.1	ARM76943.1										AAY81336.1				ADB86334.1			QXJ28716.1	AAK41876.1
1665	Acidianus ambivalens	QGR22136.1				MUM64889.1	ARM77211.1										AAY81337.1				ADB86333.1			QXJ28715.1	AAK41875.1
1666	Acidianus ambivalens	QGR22137.1				MUM64890.1	ARM76944.1										AAY81338.1				ADB86332.1			QXJ28714.1	AAK41874.1
1667	Acidianus ambivalens	QGR22138.1				MUM64891.1
1668	Acidianus ambivalens	QGR22139.1
1669	Acidianus ambivalens	QGR22140.1
1670	Acidianus ambivalens	QGR22141.1				MUM64893.1
1671	Acidianus ambivalens	QGR22142.1				MUM64894.1	ARM77208.1		AWR98230.1		AWR98690.1	BCS91433.1	QCO30618.1	ABP95977.1	QKR01062.1		AAY81424.1		BDB98634.1		ADB86347.1		QGR18145.1	QXJ28736.1	AAK41276.1		BAB67661.1
																			BDB99416.1		ADB86997.1				AAK41759.1
1672	Acidianus ambivalens	QGR22143.1				MUM64895.1						BCS93622.1	QCO29132.1	ABP95383.1	QKR00813.1	EHP70482.1	AAY80488.1		BDB98395.1		ADB86098.1	MUN29555.1	QGR18304.1	QXJ28420.1	AAK42638.1		BAB65022.1
																	AAY81031.1		BDB98755.1		ADB86107.1			QXJ28429.1	AAK42647.1
1673	Acidianus ambivalens	QGR22144.1
1674	Acidianus ambivalens	QGR22145.1	AWR93731.1	EZQ10316.1		MUM64899.1	ARM75468.1
1675	Acidianus ambivalens	QGR22146.1	AWR93730.1			MUM64900.1	ARM75467.1										AAY81142.1		BDB98137.1		ADB86480.1			QXJ29322.1	AAK42226.1
																									AAK42657.1
1676	Acidianus ambivalens	QGR22147.1
1677	Acidianus ambivalens	QGR22148.1	AWR93756.1	EZQ12268.1			ARM75414.1		AWR96848.1													MUN28994.1	QGR16795.1			BBG27696.1	BAB66036.1
		QGR22237.1					ARM76846.1		AWR98012.1
1678	Acidianus ambivalens	QGR22149.1	AWR93934.1	EZQ10036.1	AEE93226.1	MUM64902.1	ARM75463.1		AWR96871.1									QGR19620.1	BDC00027.1	BBD73272.1	ADB88269.1		QGR16804.1	QXJ27632.1	AAK43108.1		BAB66032.1
1679	Acidianus ambivalens	QGR22150.1				MUM64903.1
1680	Acidianus ambivalens	QGR22151.1				MUM64904.1
1681	Acidianus ambivalens	QGR22152.1	AWR93932.1	EZQ10045.1	AEE93228.1	MUM64905.1	ARM75457.1		AWR96882.1									QGR19618.1	BDB99314.1	BBD73253.1	ADB88555.1		QGR18128.1	QXJ27958.1	AAK42788.1		BAB67644.1
1682	Acidianus ambivalens	QGR22153.1	AWR95900.1	EZQ10043.1	AEE93233.1	MUM64906.1	ARM75455.1		AWR96881.1		AWR99862.1							QGR19613.1	BDB99312.1	BBD73558.1	ADB88557.1		QGR18130.1	QXJ27960.1	AAK42786.1		BAB67647.1
1683	Acidianus ambivalens	QGR22154.1				MUM64907.1
1684	Acidianus ambivalens	QGR22155.1				MUM64908.1
1686	Acidianus ambivalens	QGR22157.1				MUM64910.1
1687	Acidianus ambivalens	QGR22906.1				MUM64911.1															ADB87834.1
1688	Acidianus ambivalens	QGR22158.1				MUM64912.1
1689	Acidianus ambivalens	QGR22159.1				MUM64913.1
1690	Acidianus ambivalens	QGR22160.1				MUM64914.1
1693	Acidianus ambivalens	QGR22162.1																	BDB99666.1
1695	Acidianus ambivalens	QGR22164.1				MUM64915.1	ARM77068.1											QGR19632.1					QGR16772.1			BBG27815.1	BAB66048.1
1696	Acidianus ambivalens	QGR22165.1				MUM64916.1	ARM75388.1			AEB95446.1	AWR98445.1	BCS93108.1	QCO29439.1	ABP95064.1	QKR00696.1
1697	Acidianus ambivalens	QGR22166.1				MUM64917.1	ARM75399.1				AWR98432.1		QCO29449.1	ABP95054.1								MUN29045.1				BBG27791.1
1698	Acidianus ambivalens	QGR22167.1				MUM64918.1	ARM75398.1				AWR98430.1	BCS93194.1	QCO29369.1	ABP95052.1		EHP70162.1	AAY81487.1	QGR19596.1	BDB98605.1		ADB88338.1	MUN29048.1	QGR16762.1	QXJ27710.1	AAK43018.1	BBG27789.1	BAB67677.1
							ARM75511.1						QCO29451.1	ABP95132.1
1700	Acidianus ambivalens	QGR22169.1	AWR93686.1	EZQ12276.1		MUM64920.1			AWR96825.2									QGR19571.1				MUN29128.1	QGR16790.1			BBG27949.1	BAB66041.1
		QGR22192.1
1701	Acidianus ambivalens	QGR22170.1	AWR93894.1	EZQ11338.1		MUM64921.1	ARM75365.1					BCS93619.1	QCO29135.1	ABP95380.1		EHP69977.1	AAY81087.1	QGR19607.1	BDB99529.1	BBD73892.1	ADB86422.1		QGR17293.1	QXJ29277.1	AAK42007.1		BAB66656.1
																EHP70117.1					ADB86517.1
1702	Acidianus ambivalens	QGR22171.1		EZQ01643.1					AWR96129.1		AWR98499.1	BCS93223.1	QCO29357.1	ABP95145.1	QKR00661.1	EHP69891.1	AAY81033.1	QGR19685.1	BDB98176.1	BBD72498.1	ADB86604.1		QGR16499.1	QXJ28619.1	AAK41586.1		BAB66185.1
1703	Acidianus ambivalens	QGR22172.1	AWR93692.1		AEE93275.1																	MUN29117.1
1704	Acidianus ambivalens	QGR22173.1	AWR93693.1			MUM64924.1												QGR19686.1				MUN29113.1
1706	Acidianus ambivalens	QGR22175.1
1707	Acidianus ambivalens	QGR22176.1
1708	Acidianus ambivalens	QGR22177.1
1709	Acidianus ambivalens	QGR22178.1				MUM64926.1	ARM75394.1		AWR96839.1									QGR19568.1				MUN29109.1				BBG27786.1
																										BBG27884.1
1714	Acidianus ambivalens	QGR22182.1	AWR93680.1	EZQ04893.1			ARM75429.1		AWR96274.1	AEB94210.1	AWR99559.1	BCS93533.1	QCO29289.1	ABP95215.1	QKQ99772.1	EHP69609.1	AAY80391.1	QGR19198.1	BDB99145.1		ADB88316.1	MUN29861.1	QGR18139.1	QXJ27676.1	AAK42735.1	BBG26194.1	BAB67655.1
													QCO30299.1	ABP96345.1					BDB99263.1		ADB88614.1			QXJ28011.1
1716	Acidianus ambivalens	QGR22184.1	AWR95294.1		AEE93277.1	MUM64927.1	ARM75442.1		AWR96876.1								AAY81416.1	QGR20306.1	BDC00021.1	BBD73312.1	ADB88262.1			QXJ27626.1	AAK43114.1		BAB66131.1
1719	Acidianus ambivalens	QGR22187.1			AEE93279.1												AAY80614.1										BAK54624.1
1720	Acidianus ambivalens	QGR22188.1															AAY80615.1										BAB66677.1
1721	Acidianus ambivalens	QGR22189.1	AWR96051.1		AEE94467.1						AWR98608.1					EHP71283.1			BDB98248.1			MUN28248.1	QGR17859.1			BBG27934.1	BAB67334.1
1722	Acidianus ambivalens	QGR22190.1		EZQ01640.1	AEE93282.1	MUM64937.1					AWS00317.1								BDB99508.1		ADB86446.1		QGR16364.1				BAB64988.1
1723	Acidianus ambivalens	QGR22191.1	AWR95748.1	EZQ10590.1		MUM64945.1	ARM75568.1				AWR99099.1	BCS92337.1	QCO29942.1	ABP94490.1	QKR00279.1	EHP69128.1		QGR19623.1	BDB98281.1	BBD72773.1	ADB86220.1	MUN29044.1	QGR18194.1	QXJ29369.1	AAK42267.1	BBG27792.1	BAB67726.1
							ARM76852.1
1726	Acidianus ambivalens	QGR22194.1
1727	Acidianus ambivalens	QGR22195.1	AWR95705.1			MUM64928.1					AWR98695.1		QCO29212.1	ABP95299.1	QKR01134.1	EHP69895.1	AAY81233.1			BBD73214.1							BAB67096.1
											AWS00373.1
1729	Acidianus ambivalens	QGR22197.1			AEE93287.1	MUM65683.1					AWR99879.1					EHP68221.1					ADB88396.1	MUN29800.1	QGR17244.1			BBG26058.1	BAB66607.1
1731	Acidianus ambivalens	QGR22199.1	AWR96039.1	EZQ11374.1	AEE93289.1		ARM77050.1		AWR96227.1	AEB95120.1	AWR98673.1	BCS93511.1	QCO29271.1	ABP95235.1	QKR00283.1	EHP68111.1		QGR19549.1		BBD73314.1	ADB86538.1	MUN28387.1	QGR17397.1		AAK41687.1	BBG27045.1
1732	Acidianus ambivalens	QGR22200.1	AWR95417.1	EZQ11373.1	AEE93290.1		ARM75250.1		AWR96226.1	AEB94899.1	AWS00215.1	BCS93929.1	QCO30966.1	ABP95601.1	QKR00284.1	EHP68112.1		QGR19550.1		BBD73315.1	ADB86537.1	MUN28386.1	QGR17396.1	QXJ28749.1	AAK41686.1	BBG27046.1	BAK54641.1
1733	Acidianus ambivalens	QGR22909.1	AWR95416.1	EZQ11372.1	AEE93291.1		ARM75249.1		AWR96225.1	AEB94898.1	AWS00214.1	BCS93930.1	QCO30965.1	ABP95602.1	QKR01072.1	EHP68113.1	AAY81449.1	QGR19548.1		BBD73317.1	ADB86536.1	MUN28385.1	QGR17395.1	QXJ28750.1	AAK41685.1	BBG27047.1	BAB66760.1
1734	Acidianus ambivalens	QGR22201.1			AEE93292.1																					BBG25975.1
1735	Acidianus ambivalens	QGR22202.1
1736	Acidianus ambivalens	QGR22203.1	AWR95475.1		AEE93295.1																					BBG27851.1	BAB67596.1
1737	Acidianus ambivalens	QGR22204.1			AEE93296.1	MUM64930.1																MUN28880.1				BBG27525.1
1739	Acidianus ambivalens	QGR22206.1	AWR95690.1		AEE93300.1	MUM65960.1	ARM74711.1				AWR99841.1	BCS93770.1	QCO31085.1	ABP95466.1		EHP69950.1			BDB98522.1		ADB88400.1	MUN28940.1			AAK42160.1
1740	Acidianus ambivalens	QGR22207.1	AWR95691.1		AEE93301.1	MUM65959.1					AWR99842.1	BCS93769.1	QCO31086.1	ABP95465.1		EHP69949.1			BDB98521.1		ADB88399.1	MUN28941.1			AAK42159.1
1742	Acidianus ambivalens	QGR22209.1	AWR93688.1																			MUN29111.1				BBG27886.1
1743	Acidianus ambivalens	QGR22210.1	AWR93689.1								AWR98429.1		QCO29442.1	ABP95061.1								MUN29112.1				BBG27887.1
1744	Acidianus ambivalens	QGR22211.1	AWR93624.1	EZQ01915.1	AEE93305.1	MUM64939.1	ARM76985.1		AWR98175.1	AEB95702.1	AWR99187.1	BCS92628.1	QCO29786.1	ABP94670.1	QKR00296.1	EHP70976.1		QGR19626.1		BBD72260.1	ADB86611.1	MUN29049.1		QXJ29014.1	AAK41591.1	BBG27824.1
																									AAK42144.1
1745	Acidianus ambivalens	QGR22212.1				MUM64940.1	ARM75375.1		AWR96858.1								AAY80429.1	QGR18608.1	BDB99950.1	BBD73731.1	ADB88461.1	MUN28254.1	QGR18031.1	QXJ27861.1	AAK42880.1	BBG26909.1	BAB67512.1
1747	Acidianus ambivalens	QGR22213.1	AWR93740.1				ARM75421.1		AWR96836.1									QGR19625.1	BDB98192.1
1748	Acidianus ambivalens	QGR22214.1	AWR93653.1	EZQ12272.1			ARM75412.1		AWR96860.1	AEB95023.1	AWR98442.1	BCS93101.1	QCO29443.1	ABP95060.1	QKR00685.1			QGR19589.1	BDB98659.1			MUN29066.1	QGR16767.1			BBG25887.1	BAK54444.1
																										BBG27865.1
1749	Acidianus ambivalens	QGR22215.1	AWR93654.1	EZQ12273.1			ARM75411.1		AWR96861.1	AEB95022.1	AWR98441.1	BCS93100.1	QCO29444.1	ABP95059.1	QKR01113.1			QGR19590.1	BDB98660.1			MUN29065.1	QGR16768.1			BBG27864.1	BAB66053.1
1750	Acidianus ambivalens	QGR22216.1	AWR93655.2	EZQ12279.1			ARM75408.1		AWR96864.1	AEB95017.1	AWR98440.2	BCS93099.1	QCO29445.1	ABP95058.1	QKR00686.1			QGR19591.1	BDB98661.1			MUN29064.1	QGR16769.1			BBG27863.1	BAB66052.1
1751	Acidianus ambivalens	QGR22217.1	AWR93656.1	EZQ12274.1			ARM77071.1		AWR98231.1	AEB95020.1	AWR98439.1	BCS93098.1	QCO29446.1	ABP95057.1	QKR00687.1			QGR19592.1	BDB98662.1			MUN29063.1	QGR18434.1			BBG27862.1	BAK54443.1
1752	Acidianus ambivalens	QGR22218.1	AWR93657.1	EZQ12275.1			ARM75410.1		AWR96862.1	AEB95019.1	AWR98438.1	BCS93097.1	QCO29447.1	ABP95056.1	QKR00688.1			QGR19593.1	BDB98663.1			MUN29062.1	QGR16770.1			BBG27861.1	BAB66050.1
1753	Acidianus ambivalens	QGR22219.1	AWR93658.1	EZQ10356.1			ARM75409.1		AWR96863.1	AEB95018.1	AWR98437.1	BCS93096.1	QCO29448.1	ABP95055.1	QKR00689.1			QGR19594.1	BDB98664.1			MUN29061.1	QGR16771.1			BBG27860.1	BAB66049.2
				EZQ10408.1
1754	Acidianus ambivalens	QGR22220.1							AWR96833.2									QGR19630.1	BDB99418.1	BBD72909.1	ADB86434.1		QGR16654.1	QXJ27903.1	AAK42839.1
																					ADB88503.1
1755	Acidianus ambivalens	QGR22221.1	AWR93584.1		AEE94769.1		ARM75378.1		AWR98228.1		AWR98592.1		QCO29284.1	ABP95220.1		EHP70240.1	AAY81141.1	QGR19627.1	BDB98136.1	BBD72131.1	ADB86481.1	MUN29767.1	QGR17405.1	QXJ27701.1	AAK42225.1	BBG27890.1
			AWR93710.1				ARM75616.1									EHP70378.1			BDB98212.1			MUN29814.1		QXJ28904.1	AAK42658.1
			AWR95375.1																					QXJ28914.1	AAK43042.1
																								QXJ28934.1
																								QXJ29321.1
1758	Acidianus ambivalens	QGR22224.1	AWR93659.1				ARM75416.1		AWR96838.1									QGR19602.1	BDB99406.1			MUN29060.1				BBG27849.1
			AWR93757.1				ARM75420.1												BDB99407.1
																			BDB99423.1
1759	Acidianus ambivalens	QGR22225.1
1761	Acidianus ambivalens	QGR22227.1	AWR93687.1				ARM75417.1		AWR96835.2									QGR19600.1	BDB99408.1			MUN29058.1				BBG27846.1
1762	Acidianus ambivalens	QGR22911.1					ARM77067.1		AWR98229.1		AWR98428.1	BCS93089.1		ABP95045.1	QKR00699.1			QGR19639.1				MUN29098.1	QGR18433.1			BBG27867.1	BAB66057.1
									AWR96859.1
1763	Acidianus ambivalens	QGR22228.1					ARM75373.1		AWR96851.1		AWR98427.1	BCS93090.1	QCO29456.1	ABP95046.1	QKR00698.1			QGR19638.1				MUN29099.1	QGR16759.1			BBG27868.1	BAB66056.1
1764	Acidianus ambivalens	QGR22229.1	AWR93701.1	EZQ10354.1			ARM75405.1		AWR96850.1									QGR19582.1				MUN29135.1	QGR16793.1			BBG27957.1	BAB66038.1
1765	Acidianus ambivalens	QGR22230.1	AWR93700.1	EZQ12277.1			ARM75407.1		AWR96847.1									QGR19581.1				MUN29134.1	QGR16796.1			BBG27955.1	BAK54439.1
1766	Acidianus ambivalens	QGR22231.1	AWR93699.1	EZQ10353.1			ARM75406.1		AWR96849.1									QGR19580.1				MUN29133.1	QGR16794.1			BBG27954.1	BAB66037.1
1767	Acidianus ambivalens	QGR22232.1	AWR93698.1				ARM75415.1		AWR96846.1									QGR19579.1		BBD73627.1		MUN29132.1	QGR16789.1			BBG27953.1	BAK54440.1
1768	Acidianus ambivalens	QGR22233.1	AWR93697.1			MUM64901.1	ARM75393.1		AWR96840.1									QGR19578.1				MUN29137.1				BBG27960.1
1769	Acidianus ambivalens	QGR22234.1	AWR93696.1	EZQ12278.1			ARM75413.1		AWR96845.1									QGR19577.1				MUN29136.1	QGR16788.1			BBG27959.1	BAB66043.1
1770	Acidianus ambivalens	QGR22235.1	AWR93695.1	EZQ10352.1			ARM75401.1		AWR96844.1									QGR19576.1				MUN29118.1	QGR16787.1			BBG27925.1	BAK54441.1
1771	Acidianus ambivalens	QGR22236.1	AWR93750.1	EZQ12270.1			ARM75403.1		AWR96843.1									QGR19575.1				MUN28381.1	QGR16786.1			BBG27041.1	BAB66045.1
1774	Acidianus ambivalens	QGR22239.1			AEE93307.1	MUM64944.1
1775	Acidianus ambivalens	QGR22912.1
1777	Acidianus ambivalens	QGR22241.1	AWR93717.1		AEE93310.1	MUM64960.1	ARM75392.1		AWR96841.1									QGR19597.1	BDB98026.1	BBD72159.1		MUN29122.1	QGR17274.1			BBG27936.1	BAB66150.1
							ARM75617.1		AWR96970.1									QGR19864.1		BBD73730.1							BAB66639.1
																				BBD73735.1
1778	Acidianus ambivalens	QGR22242.1	AWR93716.1	EZQ10223.1		MUM64959.1	ARM75368.1												BDB99434.1	BBD73600.1		MUN29104.1				BBG27873.1	BAK54463.1
																				BBD73626.1
1779	Acidianus ambivalens	QGR22243.1	AWR93715.1	EZQ10271.1		MUM64958.1	ARM75367.1															MUN29105.1				BBG27874.1	BAB66153.1
1780	Acidianus ambivalens	QGR22244.1	AWR93714.1	EZQ10317.1		MUM64957.1	ARM75366.1															MUN29106.1				BBG27875.1	BAK54464.1
1781	Acidianus ambivalens	QGR22245.1	AWR93713.1	EZQ11528.1			ARM77066.1						QCO29214.1	ABP95296.1						BBD73740.1
1782	Acidianus ambivalens	QGR22246.1
1783	Acidianus ambivalens	QGR22247.1			AEE93316.1	MUM64839.1	ARM75596.1		AWR96954.1	AEB95009.1	AWS00275.1	BCS93759.1	QCO31093.1	ABP95458.1		EHP71312.1							QGR18256.1				BAB64949.1
1784	Acidianus ambivalens	QGR22248.1	AWR95899.1		AEE93317.1																						BAB66350.1
1785	Acidianus ambivalens	QGR22249.1	AWR93651.1		AEE93318.1	MUM64838.1	ARM75196.1		AWR96827.1								AAY81429.1	QGR19583.1	BDB99414.1	BBD72913.1			QGR16652.1			BBG27785.1	BAK54442.1
																							QGR16773.1				BAB66148.1
1786	Acidianus ambivalens	QGR22250.1	AWR93580.1	EZQ12271.1	AEE93319.1	MUM64837.1	ARM75422.1		AWR96865.1								AAY81430.1	QGR19641.1	BDB99415.1	BBD72693.1	ADB88507.1	MUN29127.1		QXJ27907.1	AAK42830.1	BBG27942.1	BAB66147.1
1787	Acidianus ambivalens	QGR22251.1	AWR95630.1		AEE93320.1	MUM64836.1												QGR18646.1					QGR15877.1				BAB65204.1
1788	Acidianus ambivalens	QGR22252.1	AWR93681.1	EZQ12030.1	AEE93321.1	MUM64835.1	ARM77070.1		AWR98009.1			BCS93530.1	QCO29287.1	ABP95217.1			AAY80999.1	QGR19624.1	BDB98156.1	BBD73291.1	ADB86529.1		QGR16693.1	QXJ29221.1	AAK42051.1		BAB66092.1
1790	Acidianus ambivalens	QGR22254.1																					QGR17527.1				BAB66905.1
1791	Acidianus ambivalens	QGR22255.1	AWR95386.1		AEE93325.1		ARM75591.1		AWR96951.1													MUN29560.1				BBG25657.1
1792	Acidianus ambivalens	QGR22256.1			AEE93327.1	MUM64832.1	ARM75227.1															MUN29032.1				BBG25988.1
1798	Acidianus ambivalens	QGR22261.1	AWR93989.1		AEE93336.1	MUM64825.1													BDB98641.1				QGR16464.1				BAB65822.1
1799	Acidianus ambivalens	QGR22262.1	AWR95365.1		AEE93337.1	MUM64824.1	ARM76832.1		AWR98005.1		AWR98632.1	BCS93938.1	QCO30958.1	ABP95610.1	QKQ99154.1	EHP69725.1			BDB98336.1		ADB88317.1			QXJ27695.1	AAK43057.1
1801	Acidianus ambivalens	QGR22264.1	AWR93646.1	EZQ10595.1	AEE93339.1	MUM64822.1	ARM75624.1		AWR96975.1	AEB95305.1	AWS00467.1	BCS93225.1	QCO29355.1	ABP95147.1	QKR00907.1	EHP69847.1	AAY81317.1	QGR20307.1	BDB98273.1		ADB86165.1	MUN30050.1	QGR17253.1	QXJ29113.1	AAK41439.1	BBG26496.1
1802	Acidianus ambivalens	QGR22265.1	AWR93645.1	EZQ10596.1	AEE93340.1	MUM64821.1	ARM75625.1		AWR98243.1	AEB95304.1	AWR98501.1	BCS93226.1	QCO29354.1	ABP95148.1	QKQ99022.1	EHP69846.1	AAY81316.1	QGR20308.1			ADB86166.1	MUN30051.1	QGR17254.1	QXJ29114.1	AAK41440.1	BBG26497.1	BAK54616.1
1803	Acidianus ambivalens	QGR22266.1	AWR93644.1	EZQ10597.1	AEE93341.1	MUM64820.1	ARM75626.1		AWR96976.1	AEB95303.1	AWR98502.1	BCS93227.1	QCO29353.1	ABP95149.1	QKQ99023.1	EHP69845.1	AAY81315.1	QGR20309.1	BDB98264.1		ADB86167.1	MUN30052.1	QGR17255.1	QXJ29115.1	AAK41441.1	BBG26498.1	BAK54617.1
1804	Acidianus ambivalens	QGR22267.1	AWR93643.1	EZQ10598.1	AEE93342.1	MUM64819.1	ARM75627.1		AWR96977.1	AEB95302.1	AWR98503.1	BCS93228.1	QCO29352.1	ABP95150.1	QKQ99024.1	EHP69844.1	AAY81314.1	QGR20310.1			ADB86168.1	MUN30053.1	QGR17256.1	QXJ29116.1	AAK41442.1	BBG26499.1	BAB66616.1
1807	Acidianus ambivalens	QGR22270.1			AEE93347.1	MUM64814.1
1815	Acidianus ambivalens	QGR22276.1	AWR95044.2		AEE93360.1	MUM64805.1	ARM75630.1		AWR96981.1
1816	Acidianus ambivalens	QGR22277.1	AWR93635.1		AEE93363.1	MUM64803.1						BCS92539.1									ADB86556.1					BBG25668.1	BAB65754.1
1847	Acidianus ambivalens	QGR22304.1		EZQ02126.1	AEE93394.1	MUM64772.1	ARM75670.1		AWR97027.1
1856	Acidianus ambivalens	QGR22312.1	AWR94602.1	EZQ04700.1	AEE93403.1	MUM64763.1	ARM75678.1		AWR97036.1	AEB94338.1	AWR99668.1	BCS91755.1	QCO30403.1	ABP96201.1	QKQ99599.1	EHP68645.1	AAY79489.1	QGR20190.1	BDB99002.1	BBD72352.1	ADB85874.1	MUN29323.1	QGR17733.1	QXJ28196.1	AAK42424.1	BBG28148.1	BAB67204.1
1876	Acidianus ambivalens	QGR22331.1	AWR94587.1	EZQ10705.1	AEE93422.1	MUM64743.1	ARM75695.1		AWR97053.1		AWR99693.1	BCS91726.1	QCO30426.1	ABP96173.1	QKR00977.1			QGR18781.1	BDB99205.1	BBD72914.1	ADB88667.1	MUN29415.1	QGR15980.1	QXJ28066.1	AAK42684.1	BBG28273.1	BAB65326.1
1880	Acidianus ambivalens	QGR22334.1	AWR94253.1		AEE93426.1		ARM75700.1		AWR97056.1								AAY79700.1	QGR20070.1	BDC00207.1				QGR18007.1				BAB67489.1
1912	Acidianus ambivalens	QGR22365.1			AEE93458.1	MUM64708.1
1937	Acidianus ambivalens	QGR22388.1										BCS94291.1	QCO30671.1	ABP95922.1
1938	Acidianus ambivalens	QGR22389.1
1939	Acidianus ambivalens	QGR22390.1
1983	Acidianus ambivalens	QGR22432.1																									BAB67183.1
1984	Acidianus ambivalens	QGR22433.1																									BAB67185.1
1995	Acidianus ambivalens	QGR22444.1	AWR94367.1	EZQ03833.1	AEE93535.1	MUM64631.1	ARM75962.1		AWR98275.1	AEB96030.1	AWR99348.1	BCS92119.1	QCO30092.1	ABP94321.1	QKQ99951.1	EHP69351.1	AAY79868.1	QGR18717.1	BDB97107.1		ADB87801.1	MUN28679.1	QGR15884.1	QXJ27191.1	AAK40553.1	BBG27279.1	BAK54213.1
1996	Acidianus ambivalens	QGR22445.1																					QGR15934.1
		QGR22945.1
2025	Acidianus ambivalens	QGR22470.1	AWR94680.1		AEE93565.1	MUM64602.1	ARM75773.1		AWR97132.1									QGR19546.1					QGR17391.1				BAB66756.1
2072	Acidianus ambivalens	QGR22512.1			AEE93610.1
2079	Acidianus ambivalens	QGR22519.1			AEE93617.1	MUM64548.1
2086	Acidianus ambivalens	QGR22525.1	AWR93675.1	EZQ06696.1	AEE93155.1		ARM75309.1					BCS93625.1	QCO29107.1		QKR00631.1	EHP70314.1			BDB98523.1				QGR16664.1	QXJ28483.1			BAB66133.1
												BCS93730.1
2087	Acidianus ambivalens	QGR22526.1	AWR93676.1		AEE93156.1		ARM77056.1					BCS93626.1	QCO29106.1		QKR00632.1	EHP70313.1			BDB98524.1		ADB86564.1				AAK42161.1		BAK54456.1
												BCS93731.1									ADB86742.1
2088	Acidianus ambivalens	QGR22527.1
2089	Acidianus ambivalens	QGR22528.1
2148	Acidianus ambivalens	QGR22584.1	AWR94450.1	EZQ03227.1	AEE93683.1	MUM64482.1	ARM75882.1		AWR97242.1	AEB96114.1	AWR99452.1	BCS91951.1	QCO30246.1	ABP96403.1	QKQ99877.1	EHP69481.1	AAY80049.1	QGR18872.1	BDB97169.1		ADB87733.1	MUN28614.1	QGR15957.1	QXJ30289.1	AAK40619.1	BBG27214.1	BAB65298.1
2185	Acidianus ambivalens	QGR22618.1				MUM64445.1
2205	Acidianus ambivalens	QGR22637.1	AWR94393.1	EZQ03854.1	AEE93739.1	MUM64425.1	ARM75934.1		AWR97292.1	AEB96060.1	AWR99404.1	BCS92082.1	QCO30131.1	ABP94277.1	QKQ99929.1	EHP69420.1	AAY79980.1	QGR18927.1	BDB97649.1	BBD71903.1	ADB87300.1	MUN28551.1	QGR16074.1	QXJ29814.1	AAK41010.1	BBG27151.1	BAK54275.1
2226	Acidianus ambivalens	QGR22658.1				MUM64403.1
2252	Acidianus ambivalens	QGR22682.1				MUM64378.1	ARM76027.1		QIJ32889.1		AWS00213.1	BCS93925.1	QCO30970.1		QKQ99139.1	EHP68124.1
2279	Acidianus ambivalens	QGR22707.1	AWR95194.1	EZQ04714.1	AEE93810.1	MUM64351.1	ARM76052.1		AWR97405.1	AEB94881.1	AWS00706.1	BCS93977.1	QCO30922.1	ABP95647.1	QKR00926.1		AAY80556.1	QGR19157.1	BDB97964.1		ADB86924.1	MUN29926.1	QGR16446.1	QXJ29521.1	AAK41349.1	BBG26283.1	BAK54395.1
2291	Acidianus ambivalens	QGR22719.1	AWR95152.1		AEE93822.1	MUM64339.1	ARM76061.1		AWR97415.1													MUN29053.1				BBG27841.1
2331	Acidianus ambivalens	QGR22758.1	AWR94581.2	EZQ01918.1	AEE93864.1	MUM64299.1	ARM76100.1		AWR97450.2		AWR99565.2	BCS91887.1	QCO30304.1	ABP96319.1		EHP68856.1		QGR19010.1	BDB97560.1	BBD72692.1	ADB87567.1	MUN28427.1	QGR15801.1	QXJ30094.1		BBG27091.1	BAK54169.1
2336	Acidianus ambivalens	QGR22762.1	AWR95222.1		AEE93875.1		ARM74652.1
2346	Acidianus ambivalens	QGR22772.1			AEE93884.1	MUM64283.1
2347	Acidianus ambivalens	QGR22773.1	AWR94240.1		AEE93885.1	MUM64282.1														BBD73761.1		MUN29381.1				BBG28237.1
2348	Acidianus ambivalens	QGR22774.1	AWR94241.1	EZQ02253.1	AEE93886.1	MUM64281.1	ARM76164.1		AWR97465.1	AEB95826.1	AWR99077.1	BCS92413.1	QCO29905.1	ABP94530.1	QKR00179.1	EHP71066.1	AAY79747.1	QGR18619.1	BDB99278.1	BBD73759.1	ADB88595.1	MUN29380.1	QGR16270.1	QXJ27996.1	AAK42751.1	BBG28236.1	BAB65613.1
			AWR95653.1
2349	Acidianus ambivalens	QGR22951.1	AWR94242.1	EZQ02254.1	AEE93887.1	MUM64280.1	ARM76163.1		AWR97464.1	AEB95825.1	AWS00553.1	BCS92414.1	QCO31225.1	ABP94531.1	QKR01059.1	EHP71067.1	AAY79746.1	QGR18620.1	BDB98444.1		ADB88596.1	MUN29379.1	QGR16269.1	QXJ27997.1	AAK42750.1	BBG28235.1	BAK54355.1
			AWR96065.1			MUM65014.1													BDB99277.1					QXJ29158.1
2356	Acidianus ambivalens	QGR22781.1	AWR93617.1		AEE93894.1	MUM64273.1	ARM76156.1		AWR97457.1													MUN29623.1	QGR18444.1			BBG25773.1	BAB65946.1
2357	Acidianus ambivalens	QGR22782.1	AWR95366.1	EZQ02274.1	AEE93895.1	MUM64272.1	ARM76155.1		AWR97456.1													MUN29634.1				BBG25762.1
2363	Acidianus ambivalens	QGR22788.1			AEE93901.1	MUM64265.1	ARM75046.1		AWR96566.1
2366	Acidianus ambivalens	QGR22791.1
2367	Acidianus ambivalens	QGR22792.1
2370	Acidianus ambivalens	QGR22795.1	AWR95281.1	EZQ10897.1	AEE93907.1	MUM64256.1	ARM76183.1		AWR97485.1											BBD72389.1
2371	Acidianus ambivalens	QGR22796.1	AWR94437.1		AEE93908.1		ARM75583.1		AWR96947.1							EHP70480.1			BDB98016.1		ADB86876.1	MUN29872.1	QGR17277.1	QXJ29472.1	AAK41396.1		BAB66642.1
2372	Acidianus ambivalens	QGR22797.1			AEE93909.1		ARM76114.1				AWR98515.1								BDB97434.1		ADB87178.1		QGR17431.1
2373	Acidianus ambivalens	QGR22798.1			AEE93910.1		ARM76115.1				AWR98516.1								BDB97435.1		ADB87179.1		QGR17432.1				BAB66400.1
2375	Acidianus brierleyi		AWR93232.2	EZQ11245.1		MUM64873.1	ARM74796.1		AWR96316.1	AEB95885.1	AWR99226.1	BCS92300.1	QCO31233.1	ABP94462.1	QKR00082.1	EHP69163.1	AAY81386.1		BDB99306.1		ADB88564.1	MUN28954.1	QGR18363.1	QXJ27966.1	AAK42780.1	BBG27609.1	BAB65087.1
2376	Acidianus brierleyi		AWR93233.2	EZQ11246.1		MUM64874.1	ARM74795.1		AWR96315.1	AEB95884.1	AWS00571.1	BCS92301.1	QCO31232.1	ABP94463.1	QKR01043.1	EHP69162.1	AAY81385.1		BDB99305.1		ADB88565.1	MUN28953.1	QGR18364.1	QXJ27967.1	AAK42779.1	BBG27608.1	BAB65088.1
2377	Acidianus brierleyi		AWR93234.1	EZQ11247.1			ARM74794.1		AWR96314.1								AAY81379.1		BDB99299.1		ADB88571.1	MUN28952.1	QGR18365.1	QXJ27973.1		BBG27607.1	BAB65089.1
2378	Acidianus brierleyi		AWR93235.1	EZQ11250.1		MUM64876.1	ARM74793.1		AWR96313.1	AEB95883.1	AWR99224.1	BCS92304.1	QCO31230.1	ABP94465.1	QKR00084.1	EHP69159.1	AAY81384.1		BDB99304.1		ADB88566.1	MUN28951.1	QGR18366.1	QXJ27968.1	AAK42778.1	BBG27605.1	BAK54161.1
2379	Acidianus brierleyi		AWR95835.1	EZQ11251.1		MUM64877.1	ARM77008.1		AWR98176.1	AEB95882.1	AWR99223.1	BCS92305.1	QCO29965.1	ABP94466.1	QKR00085.1	EHP69157.1	AAY81383.1		BDB99303.1	BBD73003.1	ADB88567.1	MUN28950.1	QGR18367.1	QXJ27969.1	AAK42776.1	BBG27604.1	BAK54162.1
2380	Acidianus brierleyi		AWR93236.1	EZQ11252.1		MUM64878.1	ARM74792.1		AWR96312.1	AEB95881.1	AWS00570.1	BCS92306.1	QCO29964.1	ABP94467.1	QKR00086.1	EHP69156.1	AAY81382.1		BDB99302.1		ADB88568.1	MUN28949.1	QGR18368.1	QXJ27970.1	AAK42775.1	BBG27603.1	BAK54163.1
2381	Acidianus brierleyi		AWR93237.1	EZQ11253.1	AEE93205.1	MUM64879.1	ARM74791.1		AWR96311.1	AEB95880.1	AWR99222.1	BCS92307.1	QCO29963.1	ABP94468.1	QKR00087.1	EHP69155.1	AAY81381.1		BDB99301.1		ADB88569.1	MUN28948.1	QGR18369.1	QXJ27971.1	AAK42774.1	BBG27601.1	BAK54164.1
2383	Acidianus brierleyi		AWR93239.1				ARM74789.1		AWR96309.1											BBD72227.1			QGR16630.1	QXJ29036.1	AAK43064.1
2384	Acidianus brierleyi		AWR93240.1	EZQ07064.1			ARM74788.1		AWR96308.1								AAY81238.1		BDB98290.1	BBD72226.1	ADB86993.1	MUN29015.1		QXJ29037.1	AAK41280.1	BBG27720.1
																									AAK43065.1
2387	Acidianus brierleyi		AWR93243.1	EZQ09968.1	AEE93929.1	MUM64237.1	ARM74786.1		AWR96305.1	AEB95876.1	AWR99220.1	BCS92310.1	QCO29960.1	ABP94471.1	QKR00088.1	EHP69152.1	AAY81560.1	QGR20060.1	BDB99292.1	BBD72843.1	ADB88581.1	MUN29697.1	QGR17994.1	QXJ27982.1	AAK42765.1	BBG25690.1	BAB67478.1
2391	Acidianus brierleyi		AWR93246.1
2396	Acidianus brierleyi		AWR93251.1							AEB96102.1		BCS93631.1				EHP69013.1						MUN28403.1				BBG27064.1
2397	Acidianus brierleyi		AWR93252.1
2400	Acidianus brierleyi		AWR93255.1
2401	Acidianus brierleyi		AWR93257.1																BDB98347.1								BAB65867.1
			AWR93769.1																BDB98385.1
																			BDB98595.1
																			BDB99789.1
																			BDB99842.1
																			BDB99856.1
2402	Acidianus brierleyi		AWR93259.1													EHP70817.1						MUN29028.1
2403	Acidianus brierleyi		AWR93260.1
2404	Acidianus brierleyi		AWR93261.1	EZQ11165.1	AEE94752.1	MUM65720.1	ARM75269.1		AWR96778.1														QGR18162.1			BBG26227.1	BAB67691.1
2409	Acidianus brierleyi		AWR95837.1	EZQ06658.1	AEE94756.1	MUM65716.1	ARM77054.1		AWR96783.1	AEB95714.1	AWS00564.2	BCS92608.1			QKR00894.1							MUN28911.1	QGR18018.1			BBG27564.1	BAB67500.1
			AWR93266.1
2411	Acidianus brierleyi		AWR93267.1	EZQ04933.1	AEE94744.1	MUM65728.1	ARM75282.1		AWR96791.1	AEB95713.1	AWR99110.1	BCS92383.1	QCO29931.1	ABP94503.1	QKR00270.1	EHP69116.1	AAY81542.1	QGR19077.1	BDB99307.1	BBD73012.1	ADB88563.1	MUN28912.1	QGR17418.1	QXJ27965.1	AAK42781.1	BBG27565.1	BAB66785.1
										AEB95848.1	AWR99174.1	BCS92609.1			QKR00895.1								QGR18024.1				BAB67506.1
2412	Acidianus brierleyi		AWR93268.1	EZQ11233.1	AEE94745.1	MUM65727.1	ARM77004.1		AWR96288.1	AEB95712.1	AWR99175.1	BCS92610.1			QKR00896.1					BBD73002.1		MUN28913.1	QGR18023.1			BBG27566.1	BAB67505.1
			AWR93272.1	EZQ04934.1			ARM75281.1		AWR96790.1
2413	Acidianus brierleyi		AWR95838.1	EZQ04935.1	AEE94746.1	MUM65726.1	ARM77055.1		AWR96789.1	AEB95711.1	AWS00565.1	BCS92611.1			QKR01138.1							MUN28914.1	QGR18022.1			BBG27567.1	BAB67504.1
2414	Acidianus brierleyi		AWR93269.1		AEE94747.1	MUM65724.1	ARM75277.1		AWR96786.1		AWR99176.1	BCS92613.1			QKR00899.1							MUN28916.1	QGR18520.1			BBG27569.1	BAK54797.1
2415	Acidianus brierleyi		AWR93270.1	EZQ06612.1	AEE94753.1	MUM65719.1	ARM75280.1		AWR96788.1	AEB95709.1	AWS00566.1	BCS92614.1			QKR00900.1							MUN28917.1				BBG27570.1
2416	Acidianus brierleyi		AWR93271.1	EZQ06613.1	AEE94754.1	MUM65718.1	ARM75279.1		AWR98223.1	AEB95407.1	AWR98723.1	BCS92615.1	QCO29494.1	ABP95002.1	QKQ98993.1	EHP70516.1	AAY80997.1		BDB98769.1	BBD73004.1	ADB86085.1	MUN28918.1	QGR18016.1	QXJ28407.1	AAK42625.1	BBG27571.1	BAB67498.1
										AEB95708.1	AWR99177.1	BCS92995.1			QKR00610.1
2418	Acidianus brierleyi		AWR93273.1	EZQ06660.1	AEE94755.1	MUM65717.1	ARM75276.1		AWR96785.1	AEB95707.1	AWR99178.1	BCS92616.1			QKQ98994.1							MUN28919.1	QGR18019.1			BBG27572.1	BAB67501.1
2419	Acidianus brierleyi		AWR93274.1	EZQ06659.1	AEE94757.1	MUM65715.1	ARM75275.1		AWR96784.1	AEB95706.1	AWR99179.1	BCS92617.1			QKQ98995.1		AAY81543.1		BDC00065.1	BBD71687.1	ADB88306.1		QGR18017.1	QXJ27667.1	AAK43071.1	BBG27573.1	BAB67499.1
2431	Acidianus brierleyi		AWR93285.1	EZQ11433.1													AAY80991.1									BBG26395.1
2440	Acidianus brierleyi		AWR93292.1
			AWR94207.1
2441	Acidianus brierleyi		AWR93293.2
2450	Acidianus brierleyi		AWR93301.1
2451	Acidianus brierleyi		AWR93302.1
2454	Acidianus brierleyi		AWR93305.1
2455	Acidianus brierleyi		AWR93307.2
2456	Acidianus brierleyi		AWR93308.1																		ADB87489.1
2457	Acidianus brierleyi		AWR95843.1																		ADB87490.1				AAK41967.1
2458	Acidianus brierleyi		AWR93309.1																		ADB87491.1				AAK41968.1
2460	Acidianus brierleyi		AWR93311.1	EZQ10587.1	AEE93912.1	MUM64255.1	ARM76703.1		QIJ32900.1									QGR20521.1				MUN29851.1	QGR18029.1			BBG26185.1	BAB67511.1
2463	Acidianus brierleyi		AWR93314.1	EZQ11276.1	AEE94445.1	MUM63739.1			AWR97945.1	AEB95141.1						EHP68060.1	AAY79821.1			BBD73029.1
2547	Acidianus brierleyi		AWR93389.1	EZQ04905.1		MUM64815.1	ARM76602.1		AWR97831.2				QCO29413.1	ABP95091.1		EHP70094.1	AAY79712.1		BDB98966.1		ADB85917.1		QGR18039.1	QXJ28242.1	AAK42465.1		BAB67521.1
2560	Acidianus brierleyi		AWR93401.1		AEE93017.1		ARM74777.1					BCS93239.1					AAY80407.1					MUN29687.1				BBG25700.1
2561	Acidianus brierleyi		AWR93402.1		AEE93016.1		ARM77006.1					BCS93240.1					AAY80408.1					MUN29688.1				BBG25699.1
2583	Acidianus brierleyi		AWR95858.1	EZQ06701.1			ARM75507.1					BCS93620.1	QCO29134.1	ABP95381.1	QKR00811.1	EHP69767.1	AAY80455.1		BDB98387.1	BBD73963.1	ADB86097.1		QGR18302.1	QXJ28419.1	AAK42637.1		BAK54138.1
																			BDB98756.1
2589	Acidianus brierleyi		AWR93425.1
2599	Acidianus brierleyi		AWR93433.1													EHP70210.1									AAK41450.1
			AWR95431.1													EHP70768.1									AAK41459.1
																EHP70960.1									AAK41645.1
																									AAK41714.1
																									AAK42033.1
																									AAK42079.1
																									AAK42220.1
																									AAK43156.1
																									AAK43318.1
2648	Acidianus brierleyi		AWR93478.1
2746	Acidianus brierleyi		AWR95878.1
2758	Acidianus brierleyi		AWR95880.1	EZQ10681.1		MUM65120.1	ARM76723.1		AWR97929.2	AEB94913.1		BCS93895.1	QCO30982.1	ABP95585.1	QKR00630.1	EHP70354.1		QGR18675.1	BDB97886.1	BBD73192.1	ADB86986.1	MUN30003.1		QXJ29589.1	AAK41287.1	BBG26342.1
2759	Acidianus brierleyi		AWR95881.1	EZQ10682.1		MUM65121.1	ARM76724.1		QIJ32901.1	AEB94912.1		BCS93896.1	QCO30981.1	ABP95586.1	QKR00629.1	EHP70353.1		QGR18674.1	BDB97885.1	BBD73191.1	ADB86987.1	MUN30004.1		QXJ29590.1	AAK41286.1	BBG26343.1
2760	Acidianus brierleyi		AWR95882.1	EZQ10683.1		MUM65122.1	ARM76725.1		AWR97930.2	AEB94911.1		BCS93897.1	QCO30980.1	ABP95587.1	QKR01110.1	EHP70352.1		QGR18673.1	BDB97884.1	BBD73190.1	ADB86988.1	MUN30005.1		QXJ29591.1	AAK41285.1	BBG26344.1
2761	Acidianus brierleyi		AWR93573.1	EZQ10684.1		MUM65123.1	ARM76726.1		AWR98337.2	AEB94910.1		BCS93898.1	QCO30979.1	ABP95588.1		EHP70351.1		QGR18672.1		BBD73189.1	ADB86989.1	MUN30006.1			AAK41284.1	BBG26345.1
2762	Acidianus brierleyi		AWR93574.1	EZQ10685.1		MUM65124.1	ARM77197.1		AWR97931.1	AEB94909.1		BCS93899.1	QCO30978.1	ABP95589.1	QKR00626.1	EHP70350.1		QGR18677.1		BBD73188.1	ADB86984.1	MUN30001.1			AAK41289.1	BBG26340.1
2763	Acidianus brierleyi		AWR93575.1	EZQ10686.1	AEE93071.1	MUM65125.1	ARM76727.1		AWR97932.2	AEB94908.1		BCS93900.1	QCO30977.1	ABP95590.1	QKR00625.1	EHP70349.1		QGR18676.1	BDB97887.1	BBD73187.1	ADB86985.1	MUN30002.1		QXJ29588.1	AAK41288.1	BBG26341.1
2780	Acidianus brierleyi		AWR93591.1																							BBG25573.1
2789	Acidianus brierleyi		AWR93599.1		AEE93198.1																					BBG25812.1
2790	Acidianus brierleyi		AWR93600.1		AEE93199.1																					BBG25811.1
2791	Acidianus brierleyi		AWR93601.1	EZQ12052.1	AEE94846.1	MUM65954.1	ARM74609.1									EHP70500.1	AAY81004.1		BDB98014.1	BBD72113.1	ADB86878.1	MUN30035.1	QGR17295.1	QXJ29474.1	AAK41394.1	BBG27965.1	BAB66659.1
2792	Acidianus brierleyi		AWR95885.1	EZQ12051.1	AEE94845.1	MUM65955.1	ARM74610.1		AWR98350.1		AWS00396.1	BCS93629.1	QCO31126.1				AAY81005.1		BDB98015.1	BBD72114.1	ADB86877.1	MUN30034.1	QGR17294.1	QXJ29473.1	AAK41395.1	BBG27964.1	BAB66658.1
			AWR93664.1
2793	Acidianus brierleyi		AWR93602.1
2795	Acidianus brierleyi		AWR93604.1
2797	Acidianus brierleyi		AWR93606.1
2807	Acidianus brierleyi		AWR93615.1	EZQ10612.1		MUM64804.1	ARM75631.1		AWR96982.1	AEB94989.1		BCS93797.1	QCO31366.1	ABP95503.1	QKR00659.1	EHP71307.1	AAY80603.1		BDB99343.1		ADB85907.1		QGR16705.1	QXJ28231.1	AAK42456.1		BAB66074.1
2823	Acidianus brierleyi		AWR93631.1
2840	Acidianus brierleyi		AWR93648.1
2852	Acidianus brierleyi		AWR93660.1
2853	Acidianus brierleyi		AWR93661.1
2854	Acidianus brierleyi		AWR93662.1
2855	Acidianus brierleyi		AWR93663.1								AWS00397.1	BCS93628.1	QCO29104.1							BBD73295.1
2866	Acidianus brierleyi		AWR93674.1																	BBD73138.1		MUN29810.1				BBG27943.1
2876	Acidianus brierleyi		AWR93683.1		AEE93103.1
2878	Acidianus brierleyi		AWR93685.1																BDB98310.1
2883	Acidianus brierleyi		AWR95888.1																			MUN28932.1			AAK41767.1	BBG25815.1
			QIJ32855.1
2884	Acidianus brierleyi		AWR95889.1																		ADB88320.1					BBG26461.1
2885	Acidianus brierleyi		AWR93690.1			MUM64935.1					AWS00344.1	BCS93350.1				EHP68960.1			BDB99673.1				QGR16620.1	QXJ28490.1	AAK43228.1		BAK54754.1
2886	Acidianus brierleyi		AWR93691.1			MUM64936.1					AWS00345.1	BCS93349.1				EHP71162.1			BDB99674.1					QXJ28491.1	AAK43229.1		BAB67297.1
																EHP68959.1
2889	Acidianus brierleyi		AWR93694.1	EZQ10270.1			ARM75386.1
2897	Acidianus brierleyi		AWR93702.1				ARM77069.1
2899	Acidianus brierleyi		AWR93704.1				ARM75384.1
2900	Acidianus brierleyi		AWR93705.1				ARM75383.1										AAY81466.1				ADB88603.1		QGR16775.1		AAK41901.1
2901	Acidianus brierleyi		AWR93706.1				ARM75382.1
2902	Acidianus brierleyi		AWR93707.1				ARM75381.1					BCS93544.1	QCO29108.1			EHP70271.1						MUN29035.1	QGR16776.1	QXJ28910.1		BBG27780.1
													QCO29122.1
2903	Acidianus brierleyi		AWR93708.1				ARM75380.1					BCS93543.1	QCO29109.1			EHP70272.1	AAY81353.1			BBD72120.1	ADB86672.1	MUN29036.1	QGR16777.1	QXJ28909.1		BBG27781.1
													QCO29123.1			EHP70310.1
2904	Acidianus brierleyi		AWR93709.2				ARM75379.1
2906	Acidianus brierleyi		AWR93711.1				ARM75377.1
2907	Acidianus brierleyi		AWR93712.2				ARM75376.1																QGR16778.1
2913	Acidianus brierleyi		AWR93718.1
2916	Acidianus brierleyi		QIJ32857.1
2917	Acidianus brierleyi		AWR93721.2
2918	Acidianus brierleyi		AWR93722.1
2921	Acidianus brierleyi		AWR93725.1		AEE94468.1		ARM76695.1					BCS93136.1				EHP68876.1	AAY79739.1		BDB99809.1	BBD72747.1	ADB86596.1				AAK41908.1	BBG26037.1	BAB67100.1
					AEE94929.1							BCS93648.1				EHP70126.1	AAY81256.1				ADB86743.1				AAK42115.1
																									AAK42894.1
2922	Acidianus brierleyi		AWR93726.2
2923	Acidianus brierleyi		AWR93727.1
2924	Acidianus brierleyi		AWR93728.1
2925	Acidianus brierleyi		AWR93729.1								AWR98404.1	BCS91405.1				EHP69655.1			BDB98551.1		ADB86353.1		QGR18409.1	QXJ27614.1	AAK41631.1		BAB67036.1
			AWR93997.1								AWR98424.1	BCS91526.1				EHP67982.1			BDB99513.1		ADB86369.1		QGR18420.1	QXJ27690.1	AAK41705.1
											AWR98557.1	BCS91568.1				EHP71179.1			BDB99825.1		ADB86451.1		QGR18422.1	QXJ27694.1	AAK41731.1
											AWR98588.1	BCS93206.1				EHP68004.1					ADB86508.1		QGR18432.1	QXJ28096.1	AAK41842.1
											AWR98637.1	BCS93219.1				EHP68132.1					ADB86539.1		QGR18467.1	QXJ28499.1	AAK42133.1
											AWR98641.1	BCS93686.1				EHP68204.1					ADB86597.1		QGR18468.1	QXJ28512.1	AAK42185.1
											AWS00098.1					EHP68224.1					ADB86757.1		QGR18471.1	QXJ28702.1	AAK42536.1
											AWS00218.1					EHP69757.1					ADB86827.1		QGR18526.1	QXJ28844.1	AAK42835.1
											AWS00446.1					EHP69894.1					ADB86829.1		QGR18528.1	QXJ29119.1	AAK42989.1
																EHP69899.1					ADB86872.1		QGR18532.1	QXJ29240.1	AAK43128.1
																EHP69943.1					ADB87218.1			QXJ29328.1
																EHP70018.1					ADB87504.1			QXJ29451.1
																EHP70080.1					ADB87510.1
																EHP70121.1					ADB87807.1
																EHP70167.1					ADB88127.1
																EHP70256.1					ADB88465.1
																EHP70394.1					ADB88580.1
																EHP70414.1
																EHP70557.1
																EHP70949.1
																EHP71019.1
																EHP71035.1
																EHP71076.1
																EHP71080.1
																EHP71151.1
																EHP69003.1
																EHP69145.1
																EHP69615.1
2929	Acidianus brierleyi		AWR93733.1
2930	Acidianus brierleyi		AWR93734.1
2931	Acidianus brierleyi		AWR93735.1
2938	Acidianus brierleyi		AWR93742.2	EZQ01610.1						AEB95283.1	AWR98534.1	BCS93274.1	QCO29320.1	ABP95181.1		EHP69751.1	AAY81251.1					MUN29755.1	QGR16646.1
2943	Acidianus brierleyi		AWR93747.1		AEE94196.1	MUM63971.1													BDB98043.1		ADB86551.1		QGR16361.1				BAB65718.1
																							QGR17055.1
2944	Acidianus brierleyi		AWR93748.2		AEE94197.1	MUM63970.1					AWR98457.1					EHP69952.1	AAY81198.1		BDB98044.1	BBD73332.1			QGR16362.1	QXJ28838.1	AAK41630.1	BBG27773.1	BAB65717.1
											AWS00448.1								BDB98553.1				QGR17056.1
2949	Acidianus brierleyi		AWR93752.1				ARM76808.1			AEB95383.1			QCO31160.1	ABP94977.1	QKR00908.1	EHP70372.1	AAY81392.1		BDB98617.1		ADB88420.1	MUN29617.1	QGR17304.1	QXJ27722.1	AAK42013.1	BBG25779.1	BAB66668.1
2950	Acidianus brierleyi		AWR93753.1	EZQ02239.1			ARM76810.1			AEB95381.1	AWR98744.1	BCS92968.1	QCO29517.1	ABP94975.1	QKQ99028.1		AAY79775.1		BDB98621.1		ADB88422.1	MUN29616.1	QGR17302.1	QXJ27723.1	AAK42061.1	BBG25783.1	BAB66666.1
2951	Acidianus brierleyi		AWR95891.1	EZQ02240.1			ARM76809.1				AWS00497.1		QCO29516.1	ABP94976.1	QKQ99029.1	EHP70371.1	AAY79776.1		BDB98620.1	BBD73038.1	ADB88421.1	MUN29619.1	QGR17303.1	QXJ27724.1	AAK42012.1	BBG25777.1	BAB66667.1
																	AAY81393.1					MUN30023.1
2953	Acidianus brierleyi		AWR93755.1		AEE94502.1																						BAB65910.1
2962	Acidianus brierleyi		AWR93764.2
2965	Acidianus brierleyi		AWR93767.1	EZQ01649.1		MUM64951.1												QGR19634.1					QGR17406.1	QXJ27697.1		BBG25994.1	BAB65801.1
																		QGR19776.1								BBG26416.1
2966	Acidianus brierleyi		AWR93768.2			MUM64952.1												QGR19635.1						QXJ27696.1		BBG25993.1	BAB65800.1
																										BBG26415.1
2969	Acidianus brierleyi		AWR93771.1	EZQ10143.1											QKR00202.1	EHP71273.1						MUN27912.1				BBG27939.1
																						MUN29765.1
2970	Acidianus brierleyi		AWR93772.1								AWS00748.1
2971	Acidianus brierleyi		AWR93773.1
2972	Acidianus brierleyi		AWR93775.1
2974	Acidianus brierleyi		AWR93777.1																				QGR17433.1
2975	Acidianus brierleyi		AWR93778.1
2976	Acidianus brierleyi		AWR93779.1
2977	Acidianus brierleyi		AWR93780.1
2978	Acidianus brierleyi		AWR93781.1
2979	Acidianus brierleyi		AWR93782.1
2981	Acidianus brierleyi		AWR93784.1													EHP69356.1					ADB87828.1					BBG26354.1
			AWR95311.1
2982	Acidianus brierleyi		AWR95892.1								AWS00477.1	BCS93189.1	QCO31147.1	ABP95129.1		EHP70157.1	AAY80494.1		BDB99976.1		ADB88490.1		QGR16822.1	QXJ27889.1	AAK42853.1		BAB66010.1
2983	Acidianus brierleyi		AWR93785.1								AWR98555.1	BCS93190.1	QCO29377.1	ABP95130.1		EHP70156.1	AAY80493.1		BDB99977.1		ADB88489.1		QGR18435.1	QXJ27888.1	AAK42854.1		BAB66011.1
2985	Acidianus brierleyi		AWR93787.2	EZQ10269.1					AWR96857.1										BDB99683.1		ADB86666.1			QXJ28453.1	AAK41757.1
																								QXJ28898.1
2986	Acidianus brierleyi		AWR93788.1	EZQ10272.1	AEE94598.1		ARM75208.1		AWR96856.1			BCS91436.1	QCO30622.1	ABP95973.1	QKR00200.1				BDB98637.1	BBD72048.1	ADB86995.1		QGR18147.1		AAK41084.1		BAB67663.1
							ARM76928.1																		AAK41278.1
2987	Acidianus brierleyi		AWR93789.1	EZQ10273.1		MUM64950.1	ARM76927.1		AWR96855.1		AWR98688.1	BCS91435.1	QCO30620.1	ABP95975.1	QKR01061.1		AAY81190.1	QGR20518.1	BDB98636.1		ADB86999.1		QGR18143.1	QXJ29603.1	AAK41086.1	BBG27820.1	BAB67659.1
																									AAK41274.1
2988	Acidianus brierleyi		AWR93790.1	EZQ10274.1			ARM76926.1		AWR96854.1		AWR98689.1	BCS91434.1	QCO30619.1	ABP95976.1	QKR00204.1		AAY81189.1	QGR19573.1	BDB98635.1		ADB86998.1		QGR18144.1	QXJ29602.1	AAK41087.1		BAB67660.1
																									AAK41275.1
2989	Acidianus brierleyi		AWR93791.1
2990	Acidianus brierleyi		AWR93792.1	EZQ10020.1	AEE94452.1	MUM63732.1	ARM76798.1		AWR97993.1	AEB95839.1	AWR99119.1	BCS92393.1	QCO29924.1	ABP94510.1	QKR00263.1	EHP69101.1	AAY79708.1	QGR18622.1	BDB99954.1	BBD73821.1	ADB88455.1		QGR17510.1	QXJ27855.1	AAK42886.1		BAB66886.1
3000	Acidianus brierleyi		AWR93801.1	EZQ01983.1		MUM65065.1	ARM75341.1					BCS93164.1	QCO29398.1	ABP95107.1		EHP70057.1						MUN30021.1	QGR16737.1			BBG26391.1
			AWR95566.1				ARM76616.1
3001	Acidianus brierleyi		AWR93802.1
3019	Acidianus brierleyi		QIJ32858.1
3024	Acidianus brierleyi		AWR93823.1
3029	Acidianus brierleyi		AWR93828.1				ARM75319.1				AWS00306.1		QCO29234.1	ABP95275.1	QKR00190.1	EHP71289.1
3033	Acidianus brierleyi		AWR93831.1
3034	Acidianus brierleyi		AWR93832.2												QKR00660.1				BDB98731.1
3038	Acidianus brierleyi		AWR93836.1				ARM77058.1		AWR96816.1	AEB95073.1	AWS00346.1	BCS93720.1	QCO31111.1	ABP95440.1		EHP69741.1		QGR19846.1	BDB99525.1		ADB86425.1		QGR18203.1	QXJ29251.1	AAK42056.1
3047	Acidianus brierleyi		AWR93845.1
			AWR95755.1
3048	Acidianus brierleyi		AWR93846.1
3049	Acidianus brierleyi		AWR93847.2			MUM65038.1	ARM75498.1		AWR96911.1									QGR19801.1	BDB98049.1			MUN29779.1	QGR16691.1
																						MUN29804.1
3051	Acidianus brierleyi		AWR93849.1
3053	Acidianus brierleyi		AWR93851.1			MUM65035.1	ARM77057.1									EHP71158.1
3054	Acidianus brierleyi		AWR93852.1			MUM65036.1	ARM75313.1									EHP71157.1
3057	Acidianus brierleyi		AWR93855.1
3063	Acidianus brierleyi		AWR93861.1				ARM76902.1		AWR98056.1									QGR19795.1	BDB98671.1			MUN29785.1	QGR17449.1
3082	Acidianus brierleyi		AWR93877.1	EZQ12057.1							AWR99854.1	BCS91423.1											QGR17472.1
3083	Acidianus brierleyi		AWR93878.1	EZQ12029.1							AWR99855.1	BCS91422.1											QGR17473.1
3085	Acidianus brierleyi		AWR93880.1
3086	Acidianus brierleyi		AWR93881.2	EZQ11403.1			ARM76817.1				AWR98379.1	BCS91559.1					AAY81192.1						QGR16808.1				BAB66180.1
												BCS93267.1
												BCS93341.1
3089	Acidianus brierleyi		AWR93884.1		AEE93099.1	MUM65091.1													BDB98200.1				QGR17251.1
3091	Acidianus brierleyi		AWR93886.1	EZQ07094.1																			QGR16798.1
3092	Acidianus brierleyi		AWR93887.1	EZQ06768.1																			QGR16799.1
3093	Acidianus brierleyi		AWR93888.1																				QGR16800.1
3098	Acidianus brierleyi		AWR93893.1
3101	Acidianus brierleyi		AWR93896.1				ARM76815.1				AWR98411.1								BDB98149.1				QGR17287.1	QXJ29425.1	AAK41884.1	BBG26131.1	BAB66650.1
3102	Acidianus brierleyi		AWR93897.1
3103	Acidianus brierleyi		AWR93898.2
3104	Acidianus brierleyi		AWR93899.1																BDB99784.1			MUN28931.1
3105	Acidianus brierleyi		AWR93900.2
3106	Acidianus brierleyi		AWR93901.1			MUM64974.1			AWR96126.1		AWS00478.1	BCS94158.1							BDB99775.1				QGR18154.1				BAB67682.1
3109	Acidianus brierleyi		AWR93904.1	EZQ07066.1	AEE93207.1	MUM64880.1	ARM75226.1					BCS93586.1				EHP70220.1		QGR19843.1	BDC00020.1	BBD73247.1	ADB88261.1	MUN29667.1		QXJ27625.1	AAK43115.1
												BCS93589.1				EHP70221.1
3111	Acidianus brierleyi		AWR93906.1
3114	Acidianus brierleyi		AWR93910.1		AEE93242.1		ARM74884.1															MUN29679.1				BBG25711.1	BAB66114.1
3115	Acidianus brierleyi		AWR93911.1		AEE93241.1		ARM74885.1																			BBG25710.1	BAB66115.1
3120	Acidianus brierleyi		AWR93916.1															QGR20392.1			ADB88237.1	MUN29842.1	QGR18215.1	QXJ27598.1		BBG25807.1	BAB67733.1
3122	Acidianus brierleyi		AWR93917.1
3123	Acidianus brierleyi		AWR93918.2
3124	Acidianus brierleyi		AWR93919.2				ARM74606.1		AWR96254.1		AWR98485.1					EHP68915.1			BDB99590.1	BBD73453.1					AAK41915.1
																									AAK41983.1
3125	Acidianus brierleyi		AWR93921.2		AEE93238.1		ARM75438.1		AWR96460.1										BDB99133.1	BBD73261.1	ADB88150.1		QGR18148.1	QXJ27493.1	AAK43227.1		BAK54821.1
3127	Acidianus brierleyi		AWR93922.1	EZQ10054.1	AEE93237.1		ARM74600.1		AWR96885.1									QGR19608.1	BDB99445.1		ADB88227.1		QGR18126.1	QXJ27579.1	AAK43141.1		BAB67642.1
				EZQ10057.1			ARM75461.1
3128	Acidianus brierleyi		AWR93923.1	EZQ10037.1	AEE93236.1		ARM75462.1		AWR96886.1									QGR19610.1					QGR18125.1	QXJ29184.1			BAB67641.1
3129	Acidianus brierleyi		AWR93924.1	EZQ10044.1	AEE93235.1		ARM77077.1		AWR98235.1									QGR19611.1	BDB99313.1		ADB88556.1		QGR18129.1	QXJ27959.1	AAK42787.1		BAB67646.1
			AWR93926.1
3130	Acidianus brierleyi		AWR93925.1	EZQ10035.1	AEE93234.1		ARM75437.1											QGR19612.1					QGR16563.1				BAB65878.1
3133	Acidianus brierleyi		AWR93927.1	EZQ10042.1	AEE93232.1		ARM75454.1		AWR96880.1		AWR99864.1							QGR19614.1	BDB99321.1	BBD73556.1	ADB88554.1		QGR18131.1	QXJ27957.1	AAK42789.1		BAB67648.1
3134	Acidianus brierleyi		AWR93928.2	EZQ10041.1	AEE93231.1		ARM75453.1		AWR96879.1									QGR19615.1	BDB99322.1		ADB88553.1		QGR18132.1	QXJ27956.1	AAK42790.1		BAB67649.1
3135	Acidianus brierleyi		AWR93930.2	EZQ10059.1	AEE93230.1		ARM75459.1		AWR96884.1									QGR19616.1	BDB99310.1		ADB88560.1		QGR18133.1	QXJ27962.1	AAK42784.1		BAB67650.1
3136	Acidianus brierleyi		AWR93931.1				ARM75456.1											QGR19617.1
3138	Acidianus brierleyi		AWR93933.1	EZQ10058.1	AEE93227.1		ARM75458.1		AWR96883.1									QGR19619.1	BDB99311.1		ADB88559.1		QGR18127.1	QXJ27961.1	AAK42785.1		BAB67643.1
3140	Acidianus brierleyi		AWR93935.1							AEB95004.1	AWS00733.1	BCS93764.1	QCO31089.1	ABP95462.1	QKQ99072.1	EHP69715.1			BDB97875.1	BBD72928.1	ADB86282.1		QGR16562.1	QXJ29174.1	AAK43010.1		BAB65879.1
			AWR94710.2																					QXJ29209.1
3141	Acidianus brierleyi		AWR93936.1	EZQ10033.1	AEE93218.1		ARM75436.1											QGR19833.1	BDB97876.1	BBD73570.1	ADB86607.1		QGR16561.1	QXJ29012.1	AAK41589.1		BAB65880.1
			AWR93978.1																BDB98187.1		ADB86661.1		QGR18192.1	QXJ29175.1	AAK42141.1		BAB67724.1
																			BDB99689.1
3143	Acidianus brierleyi		AWR93938.1	EZQ10695.1	AEE93223.1		ARM75470.1		AWR96887.1									QGR19609.1	BDB99447.1		ADB88551.1		QGR18124.1	QXJ27954.1	AAK42792.1		BAB67640.1
3144	Acidianus brierleyi		AWR93939.1	EZQ10038.1	AEE93222.1		ARM75471.1		AWR96888.1									QGR19621.1	BDB99448.1		ADB88552.1		QGR18142.1	QXJ27955.1	AAK42791.1		BAB67658.1
3145	Acidianus brierleyi		AWR93940.1	EZQ10040.1	AEE93221.1		ARM75472.1		AWR98236.1									QGR19622.1			ADB86265.1		QGR18141.1	QXJ29193.1	AAK41505.1		BAK54820.1
3146	Acidianus brierleyi		AWR93941.1		AEE93220.1		ARM75497.1		AWR96910.1
3147	Acidianus brierleyi		AWR93942.1																		ADB86367.1		QGR17619.1		AAK41143.1		BAB67025.1
																											BAB67092.1
3148	Acidianus brierleyi		AWR93943.1																		ADB86366.1		QGR17620.1				BAB67026.1
3149	Acidianus brierleyi		AWR93944.1	EZQ11358.1	AEE93219.1		ARM75464.1						QCO29171.1	ABP95343.1
3150	Acidianus brierleyi		AWR93945.1																			MUN28988.1				BBG27681.1
3151	Acidianus brierleyi		AWR93946.1				ARM74629.1									EHP71182.1								QXJ28642.1		BBG27682.1
																								QXJ28682.1
3152	Acidianus brierleyi		AWR93947.1				ARM76991.1									EHP71185.1								QXJ28683.1		BBG27685.1
3153	Acidianus brierleyi		AWR95901.1				ARM74628.1									EHP71184.1						MUN28990.1		QXJ28684.1		BBG27686.1
3154	Acidianus brierleyi		AWR93948.1																			MUN29873.1
3155	Acidianus brierleyi		AWR95902.1			MUM63678.1	ARM76119.1										AAY81224.1	QGR19754.1			ADB86771.1	MUN28492.1
																					ADB86820.1
3156	Acidianus brierleyi		AWR93949.1				ARM74639.1									EHP67999.1				BBD73496.1	ADB86770.1	MUN28496.1
			AWR93954.1													EHP68932.1					ADB86778.1
			AWR93974.1
3158	Acidianus brierleyi		AWR93951.1	EZQ01564.1			ARM74634.1						QCO30631.1	ABP95965.1		EHP68861.1				BBD73498.1	ADB86767.1	MUN28974.1		QXJ28578.1	AAK41110.1	BBG27651.1
																								QXJ28648.1
3159	Acidianus brierleyi		AWR93952.1	EZQ01563.1			ARM74635.1						QCO30632.1	ABP95964.1		EHP68862.1				BBD73499.1	ADB86768.1	MUN28975.1		QXJ28577.1	AAK41109.1	BBG27652.1
																								QXJ28649.1
3160	Acidianus brierleyi		AWR93953.1				ARM74636.1						QCO30633.1	ABP95963.1		EHP68863.1				BBD73500.1	ADB86769.1	MUN28976.1		QXJ28576.1	AAK41108.1	BBG27653.1
3162	Acidianus brierleyi		AWR93955.1				ARM74642.1									EHP71192.1								QXJ28651.1
			AWR93973.1
3163	Acidianus brierleyi		AWR93956.1													EHP71187.1								QXJ28669.1		BBG27668.1
3164	Acidianus brierleyi		AWR93957.1													EHP71188.1					ADB86780.1	MUN28494.1		QXJ28668.1		BBG27667.1
3165	Acidianus brierleyi		AWR93958.1													EHP71241.1					ADB86779.1	MUN28495.1		QXJ28667.1
3166	Acidianus brierleyi		AWR93959.1													EHP71242.1					ADB86759.1	MUN28480.1		QXJ28665.1		BBG27666.1
3167	Acidianus brierleyi		AWR95903.1													EHP71243.1								QXJ28664.1		BBG27665.1
3168	Acidianus brierleyi		AWR93960.1													EHP71228.1								QXJ28663.1		BBG27664.1
3169	Acidianus brierleyi		AWR93961.1													EHP71229.1								QXJ28662.1		BBG27663.1
3170	Acidianus brierleyi		AWR93962.1													EHP71230.1								QXJ28661.1		BBG27662.1
3171	Acidianus brierleyi		AWR93963.1													EHP71231.1								QXJ28660.1		BBG27661.1
3172	Acidianus brierleyi		AWR93964.1																		ADB86773.1	MUN28490.1				BBG27658.1
3173	Acidianus brierleyi		AWR93965.1													EHP71233.1					ADB86772.1	MUN28491.1		QXJ28658.1		BBG27659.1
3176	Acidianus brierleyi		AWR93968.1																	BBD73468.1
3177	Acidianus brierleyi		AWR93969.1																					QXJ28643.1
3178	Acidianus brierleyi		AWR93970.1			MUM65928.1													BDB98141.1		ADB86819.1						BAB67055.1
			AWR94046.1
3179	Acidianus brierleyi		AWR93971.1				ARM74632.1		AWR96249.1										BDB99839.1		ADB86762.1	MUN28483.1	QGR17636.1		AAK41838.1
									AWR96251.1
3180	Acidianus brierleyi		AWR93972.1				ARM74641.1									EHP71261.1					ADB86766.1	MUN28973.1		QXJ28671.1		BBG27650.1
3183	Acidianus brierleyi		AWR93975.1				ARM74643.1									EHP71250.1					ADB86758.1	MUN28479.1		QXJ28679.1		BBG27657.1
3184	Acidianus brierleyi		AWR93976.1				ARM74644.1									EHP71251.1					ADB86786.1	MUN28499.1		QXJ28680.1		BBG27656.1
3185	Acidianus brierleyi		AWR93977.1				ARM74645.1									EHP71252.1								QXJ28681.1		BBG27655.1
3190	Acidianus brierleyi		AWR93981.1
3191	Acidianus brierleyi		AWR93982.1																BDB98009.1
3192	Acidianus brierleyi		AWR93983.1																BDB98008.1
3197	Acidianus brierleyi		AWR93988.1																			MUN29568.1				BBG25830.1
3200	Acidianus brierleyi		AWR95906.1				ARM76924.1		AWR96948.1									QGR20079.1	BDB98048.1		ADB86296.1	MUN29745.1		QXJ29044.1	AAK41816.1	BBG25951.1
																									AAK42661.1
3201	Acidianus brierleyi		AWR93990.1	EZQ07117.1			ARM76974.1					BCS92340.1
3202	Acidianus brierleyi		AWR93991.2	EZQ07118.1			ARM76973.1					BCS92341.1
3203	Acidianus brierleyi		AWR93992.1	EZQ07119.1			ARM76972.1					BCS92342.1
3204	Acidianus brierleyi		AWR93993.1	EZQ07057.1			ARM76971.1					BCS92343.1
3205	Acidianus brierleyi		AWR93994.2				ARM76970.1					BCS92344.1										MUN29007.1
3206	Acidianus brierleyi		AWR93995.1
3209	Acidianus brierleyi		AWR93998.1		AEE93108.1						AWR98372.1	BCS92674.1	QCO29751.1	ABP94705.1					BDB99446.1				QGR16670.1
3210	Acidianus brierleyi		AWR93999.1
3212	Acidianus brierleyi		AWR94001.1
3214	Acidianus brierleyi		AWR94003.1		AEE94491.1						AWR98599.1					EHP68912.1			BDB99585.1								BAB65083.1
3216	Acidianus brierleyi		AWR94005.1
3217	Acidianus brierleyi		AWR94006.1				ARM76142.1				AWR98711.1	BCS93915.1				EHP69189.1			BDB98596.1		ADB85934.1		QGR15785.1	QXJ28703.1	AAK42119.1		BAK54659.1
			AWR95270.1																BDB99185.1		ADB86074.1		QGR18003.1		AAK42137.1		BAB67541.1
			AWR95274.1																BDB99841.1		ADB86209.1				AAK43052.1
			AWR95345.1																		ADB86297.1				AAK43164.1
			AWR95482.1																		ADB86357.1
																					ADB86509.1
																					ADB86586.1
																					ADB86655.1
																					ADB86694.1
																					ADB86736.1
																					ADB88141.1
																					ADB88428.1
																					ADB88526.1
																					ADB88680.1
3218	Acidianus brierleyi		AWR94007.1
3220	Acidianus brierleyi		AWR94009.1
3221	Acidianus brierleyi		AWR94010.1
3222	Acidianus brierleyi		AWR94011.1	EZQ01522.1								BCS93515.1					AAY79705.1		BDB98018.1
3226	Acidianus brierleyi		AWR94015.1							AEB95844.1	AWR99352.1								BDB99963.1		ADB86471.1		QGR16643.1
3227	Acidianus brierleyi		AWR94016.1							AEB95843.1	AWR99351.1								BDB99962.1
3230	Acidianus brierleyi		AWR94019.1
3231	Acidianus brierleyi		AWR94020.1																								BAB67045.1
3232	Acidianus brierleyi		AWR95907.1		AEE94541.1							BCS92372.1												QXJ28496.1
3235	Acidianus brierleyi		AWR95908.1								AWR99921.1								BDB99584.1						AAK41976.1		BAB67017.1
3236	Acidianus brierleyi		AWR94023.1		AEE94472.1
3237	Acidianus brierleyi		AWR94024.1		AEE93039.1	MUM65101.1	ARM76612.1		AWR98091.1		AWR99064.1	BCS93664.1			QKR01076.1		AAY79904.1		BDC00291.1		ADB86346.1	MUN30068.1		QXJ28734.1
					AEE94473.1				AWR98093.1								AAY79907.1
3238	Acidianus brierleyi		AWR94025.1		AEE93040.1				AWR98094.1		AWR99065.1				QKR00338.1		AAY79903.1		BDC00290.1
																	AAY79906.1
3244	Acidianus brierleyi		AWR94032.1													EHP69693.1							QGR16934.1				BAB66229.1
3246	Acidianus brierleyi		QIJ32859.1
3247	Acidianus brierleyi		AWR94035.1																						AAK41929.1
3248	Acidianus brierleyi		AWR95909.1						AWR98118.1										BDB99878.1		ADB86630.1		QGR17650.1		AAK41928.1		BAB67074.1
																			BDB99885.1				QGR18277.1		AAK42181.1
3249	Acidianus brierleyi		AWR94036.1						AWR98119.1												ADB86631.1		QGR18534.1		AAK41732.1
3250	Acidianus brierleyi		AWR94037.1																						AAK41926.1
3251	Acidianus brierleyi		AWR94038.1						AWR98120.1										BDB99874.1		ADB86634.1		QGR17646.1		AAK41735.1		BAB67070.1
																			BDB99881.1				QGR18274.1		AAK41925.1
																									AAK42177.1
3252	Acidianus brierleyi		AWR94039.1																						AAK41924.1
3253	Acidianus brierleyi		AWR94040.2
3254	Acidianus brierleyi		AWR94041.1
3255	Acidianus brierleyi		AWR94042.1																	BBD73328.1					AAK41139.1
3257	Acidianus brierleyi		AWR95910.1															QGR19741.1
3258	Acidianus brierleyi		AWR94044.2
3259	Acidianus brierleyi		AWR94045.1							AEB95036.1
3261	Acidianus brierleyi		AWR94047.1
3262	Acidianus brierleyi		AWR94048.1									BCS94090.1
3263	Acidianus brierleyi		AWR94049.1						AWR96246.1	AEB95032.1					QKR00851.1				BDB99860.1
3264	Acidianus brierleyi		AWR94050.1										QCO29481.1	ABP95017.1							ADB86809.1
3265	Acidianus brierleyi		AWR94051.1
3266	Acidianus brierleyi		AWR94052.2
3267	Acidianus brierleyi		AWR94053.1																		ADB86806.1
3269	Acidianus brierleyi		AWR94055.1									BCS92462.1
3270	Acidianus brierleyi		AWR94056.1																BDB99889.1
3271	Acidianus brierleyi		AWR94057.1																BDB99888.1
3272	Acidianus brierleyi		AWR94058.1													EHP68976.1			BDB99795.1						AAK41445.1
																									AAK41931.1
																									AAK43031.1
3275	Acidianus brierleyi		AWR94061.1									BCS91514.1							BDB99791.1								BAK54692.1
3276	Acidianus brierleyi		AWR94062.1													EHP69962.1			BDB99792.1								BAB67028.1
3277	Acidianus brierleyi		AWR94063.1									BCS91512.1							BDB99793.1								BAB67029.1
3278	Acidianus brierleyi		AWR94064.2		AEE94494.1
3279	Acidianus brierleyi		AWR94065.1
3281	Acidianus brierleyi		AWR94067.1
3282	Acidianus brierleyi		AWR94068.1														AAY80406.1	QGR20322.1					QGR16533.1				BAB65908.1
																	AAY81460.1
3283	Acidianus brierleyi		AWR94069.1
3284	Acidianus brierleyi		AWR94070.1		AEE94772.1											EHP69884.1			BDB98328.1		ADB85999.1		QGR17572.1	QXJ27510.1			BAB66119.1
			AWR94935.1													EHP70004.1			BDB98337.1		ADB86236.1			QXJ29169.1
																EHP70495.1			BDB98526.1		ADB86328.1
																EHP70735.1			BDB99981.1		ADB86393.1
																EHP69258.1			BDC00122.1		ADB86419.1
																EHP69624.1					ADB86535.1
3285	Acidianus brierleyi		AWR94071.1	EZQ11238.1	AEE94496.1											EHP68840.1
3290	Acidianus brierleyi		AWR94077.1
3292	Acidianus brierleyi		AWR94079.1
3293	Acidianus brierleyi		AWR95912.1
3296	Acidianus brierleyi		AWR94082.1
3297	Acidianus brierleyi		AWR94083.1
3298	Acidianus brierleyi		AWR94084.2									BCS91400.1
3299	Acidianus brierleyi		AWR94085.2
3320	Acidianus brierleyi		AWR94103.2		AEE94710.1																					BBG27775.1
3328	Acidianus brierleyi		AWR94110.1							AEB94842.1	AWS00161.1	BCS93989.1	QCO30912.1	ABP95658.1	QKQ99185.1	EHP68181.1	AAY79780.1	QGR18649.1					QGR16294.1				BAB65636.1
3331	Acidianus brierleyi		AWR94112.1
3332	Acidianus brierleyi		AWR94113.1	EZQ10691.1													AAY81587.1		BDB98234.1	BBD72763.1	ADB86212.1	MUN28388.1	QGR16912.1	QXJ29384.1	AAK42276.1	BBG27044.1	BAB66203.1
3333	Acidianus brierleyi		AWR94114.1		AEE94905.1											EHP69358.1			BDB99570.1		ADB87805.1	MUN30069.1	QGR17557.1	QXJ27517.1
3366	Acidianus brierleyi		QIJ32831.1
3370	Acidianus brierleyi		AWR94145.1
3371	Acidianus brierleyi		AWR94146.1
3380	Acidianus brierleyi		AWR94154.1	EZQ11164.1	AEE93904.1		ARM75188.1		AWR96712.2
3401	Acidianus brierleyi		AWR94174.1	EZQ11370.1						AEB95812.1	AWR99026.1	BCS92430.1	QCO29895.1	ABP94543.1	QKR00169.1	EHP71055.1			BDB99637.1	BBD72685.1	ADB86365.1	MUN28862.1				BBG27505.1
3438	Acidianus brierleyi		AWR94206.1
3467	Acidianus brierleyi		AWR94233.1															QGR19061.1	BDB99196.1		ADB88675.1		QGR15770.1	QXJ28075.1	AAK42675.1
3468	Acidianus brierleyi		AWR94234.1															QGR19062.1	BDB99197.1		ADB88674.1		QGR15766.1	QXJ28074.1	AAK42676.1		BAB65096.1
3472	Acidianus brierleyi		QIJ32860.1																BDB99354.1
																			BDB99798.1
3479	Acidianus brierleyi		AWR94244.2
3481	Acidianus brierleyi		AWR94246.2
3609	Acidianus brierleyi		AWR94368.1
3704	Acidianus brierleyi		AWR94457.1													EHP70181.1								QXJ29275.1			BAB67615.1
3705	Acidianus brierleyi		AWR95941.1				ARM76104.1						QCO30093.1	ABP94319.1		EHP70182.1	AAY80020.1		BDB97001.1		ADB88752.1		QGR15796.1	QXJ27094.1		BBG26885.1	BAB66408.1
																								QXJ29273.1			BAB67614.1
																								QXJ29987.1
3706	Acidianus brierleyi		AWR94458.1													EHP70183.1								QXJ29272.1			BAB67613.1
3707	Acidianus brierleyi		AWR94459.1													EHP70184.1											BAB67612.1
3708	Acidianus brierleyi		AWR94460.1
3709	Acidianus brierleyi		AWR94461.1
3710	Acidianus brierleyi		AWR94462.1																					QXJ29268.1			BAB67609.1
3711	Acidianus brierleyi		AWR94463.1																								BAB67608.1
3712	Acidianus brierleyi		AWR94464.1		AEE94438.1		ARM76103.1						QCO31249.1	ABP94320.1			AAY80026.1		BDB97002.1		ADB87171.1	MUN28449.1	QGR18375.1	QXJ27091.1		BBG26886.1	BAB65286.1
																			BDB97425.1		ADB87802.1		QGR15942.1	QXJ29738.1			BAB66409.1
																								QXJ29984.1			BAB67607.1
3764	Acidianus brierleyi		AWR94510.1
3765	Acidianus brierleyi		AWR94511.2
3772	Acidianus brierleyi		AWR94518.1
3779	Acidianus brierleyi		AWR94525.1
3846	Acidianus brierleyi		AWR94585.1																		ADB86289.1		QGR18233.1	QXJ28774.1			BAB67748.1
3848	Acidianus brierleyi		AWR94586.1		AEE94908.1		ARM74839.1		AWR96360.1													MUN28255.1				BBG26908.1
3947	Acidianus brierleyi		AWR94675.1		AEE94525.1	MUM65895.1						BCS93123.1					AAY81023.1		BDB99578.1		ADB86837.1				AAK41848.1	BBG27904.1	BAK54632.1
3949	Acidianus brierleyi		AWR94677.1
3950	Acidianus brierleyi		AWR94678.2
			AWR95509.2
3951	Acidianus brierleyi		AWR95966.1																		ADB87806.1	MUN30067.1				BBG26860.1
3952	Acidianus brierleyi		AWR94679.1		AEE94322.1								QCO30103.1	ABP94310.1		EHP68849.1			BDB98161.1		ADB87248.1		QGR17262.1	QXJ27143.1			BAB66940.1
																					ADB87494.1		QGR17556.1	QXJ30036.1
3991	Acidianus brierleyi		AWR94713.2																					QXJ28554.1
4159	Acidianus brierleyi		AWR94865.1
4161	Acidianus brierleyi		AWR94867.2	EZQ04941.1						AEB94537.1	AWR99899.1	BCS94360.1	QCO30636.1	ABP95960.1	QKQ99441.1	EHP68939.1				BBD72006.1
4162	Acidianus brierleyi		AWR94869.2							AEB95799.1	AWR99038.1	BCS92444.1	QCO29882.1	ABP94557.1	QKR00157.1	EHP71029.1
4170	Acidianus brierleyi		AWR94876.1
4171	Acidianus brierleyi		AWR94877.2
4224	Acidianus brierleyi		AWR95986.1
4225	Acidianus brierleyi		AWR94927.1									BCS91831.1							BDB97409.1
4226	Acidianus brierleyi		AWR94928.1		AEE93284.1											EHP68612.1			BDB98057.1			MUN28500.1	QGR16554.1				BAB66123.1
					AEE94685.1											EHP69778.1							QGR17317.1				BAB67032.1
																EHP70339.1
																EHP70594.1
																EHP70947.1
																EHP69041.1
4227	Acidianus brierleyi		AWR94929.1																BDB98056.1			MUN28501.1	QGR16474.1				BAB66124.1
																							QGR16555.1				BAB67033.1
																							QGR17281.1				BAB67604.1
																							QGR17318.1
																							QGR17485.1
4228	Acidianus brierleyi		QIJ32862.1																		ADB87467.1
4229	Acidianus brierleyi		QIJ32863.1																		ADB87466.1
4230	Acidianus brierleyi		AWR94930.2																		ADB87465.1		QGR16530.1
4231	Acidianus brierleyi		AWR94931.1
4232	Acidianus brierleyi		AWR94932.1
4236	Acidianus brierleyi		AWR94936.2														AAY79898.1
4240	Acidianus brierleyi		AWR94940.1		AEE94515.1																ADB87459.1	MUN28472.1	QGR16738.1		AAK40861.1	BBG26363.1
			AWR95621.1
4241	Acidianus brierleyi		AWR95987.1																		ADB87460.1	MUN28471.1			AAK40862.1	BBG26362.1
4242	Acidianus brierleyi		AWR94941.1																		ADB87461.1	MUN28470.1			AAK40863.1
4357	Acidianus brierleyi		AWR95043.1
4363	Acidianus brierleyi		AWR95049.1
4364	Acidianus brierleyi		AWR95050.1		AEE93097.1							BCS93131.1	QCO29424.1	ABP95080.1	QKR01137.1	EHP69000.1			BDB98339.1				QGR16340.1	QXJ29383.1	AAK42275.1		BAK54365.1
																			BDB98675.1
4367	Acidianus brierleyi		AWR95053.2		AEE94400.1	MUM63774.1					AWR99241.1	BCS92278.1	QCO29984.1	ABP94443.1		EHP69180.1		QGR19241.1				MUN29718.1				BBG25835.1
4368	Acidianus brierleyi		AWR95054.1
4369	Acidianus brierleyi		AWR95055.1
4370	Acidianus brierleyi		AWR95056.1		AEE94914.1
4372	Acidianus brierleyi		AWR95058.1	EZQ04907.1	AEE94554.1		ARM75200.1			AEB95276.1						EHP71308.1	AAY79650.1		BDB98099.1		ADB88484.1	MUN30044.1	QGR16818.1		AAK42859.1	BBG26207.1	BAB66015.1
4373	Acidianus brierleyi		AWR95059.2	EZQ10549.1	AEE93350.1	MUM64811.1	ARM75634.1		AWR97921.2	AEB94831.1	AWS00152.1	BCS94000.1	QCO30902.1	ABP95668.1		EHP68191.1	AAY79656.1		BDB99568.1		ADB86491.1	MUN29931.1	QGR18219.1	QXJ29309.1	AAK42086.1	BBG26036.1	BAB67738.1
			AWR95172.1				ARM76713.1																		AAK42215.1
4407	Acidianus brierleyi		AWR95089.1						AWR97854.1
4426	Acidianus brierleyi		AWR95106.1		AEE94584.1	MUM65844.1	ARM77200.1		AWR97960.1			BCS94055.1	QCO30855.1	ABP95720.1		EHP68255.1	AAY79762.1		BDB97983.1		ADB86906.1			QXJ29502.1		BBG26266.1
4452	Acidianus brierleyi		AWR96004.1		AEE94410.1											EHP69623.1					ADB86861.1		QGR16826.1	QXJ28478.1	AAK41411.1	BBG26140.1	BAK54437.1
4453	Acidianus brierleyi		AWR96005.1
4454	Acidianus brierleyi		AWR95129.1	EZQ12027.1		MUM63762.1											AAY79923.1						QGR16441.1
4455	Acidianus brierleyi		AWR95130.1	EZQ12054.1		MUM63763.1																	QGR16440.1
4456	Acidianus brierleyi		AWR96006.1	EZQ12024.1		MUM63764.1											AAY79931.1						QGR16439.1
4457	Acidianus brierleyi		AWR95131.1	EZQ12025.1		MUM63765.1											AAY79930.1						QGR16438.1
4458	Acidianus brierleyi		AWR95132.1			MUM63766.1											AAY79929.1
4459	Acidianus brierleyi		AWR95133.1			MUM63767.1											AAY79927.1						QGR16436.1
4460	Acidianus brierleyi		AWR95134.1			MUM63768.1											AAY79926.1
4461	Acidianus brierleyi		AWR96007.1			MUM63769.1											AAY79925.1
4462	Acidianus brierleyi		AWR95135.1		AEE94402.1		ARM75358.1		AWR97002.1		AWS00340.1				QKR00796.1	EHP71311.1			BDB97877.1			MUN29601.1				BBG27591.1
4464	Acidianus brierleyi		AWR95136.1														AAY79918.1				ADB88726.1
4465	Acidianus brierleyi		AWR95137.1																BDB97466.1
4489	Acidianus brierleyi		AWR95161.1
4491	Acidianus brierleyi		AWR95163.1														AAY79543.1	QGR20251.1				MUN29154.1	QGR17666.1			BBG27991.1	BAB67125.1
4502	Acidianus brierleyi		AWR95171.2
4511	Acidianus brierleyi		AWR95179.1
4535	Acidianus brierleyi		AWR95199.1		AEE94429.1						AWS00293.1										ADB86843.1		QGR16665.1	QXJ29433.1	AAK41854.1		BAB66132.1
																									AAK42659.1
4538	Acidianus brierleyi		AWR95202.2
4541	Acidianus brierleyi		AWR95205.1								AWR98533.1	BCS93273.1	QCO29321.1	ABP95180.1	QKR00791.1	EHP71027.1	AAY80237.1	QGR19111.1			ADB86526.1		QGR16594.1	QXJ29225.1	AAK42047.1		BAB65848.1
4555	Acidianus brierleyi		AWR95218.1
4556	Acidianus brierleyi		AWR95219.1	EZQ12031.1		MUM65921.1	ARM76966.1		AWR98169.1	AEB95027.1	AWR99876.1	BCS91442.1	QCO30595.1	ABP95991.1	QKR00837.1	EHP68920.1	AAY81012.1	QGR19836.1	BDB99483.1	BBD73471.1	ADB86587.1	MUN28453.1		QXJ28488.1	AAK41128.1	BBG27115.1	BAB67064.1
																					ADB86802.1				AAK42118.1
4562	Acidianus brierleyi		AWR95224.1				ARM77080.1												BDB98623.1	BBD73542.1	ADB88347.1			QXJ27726.1	AAK42991.1
4563	Acidianus brierleyi		AWR95225.1	EZQ01912.1			ARM76685.1		AWR97898.1	AEB95734.1	AWS00537.1	BCS92564.1	QCO29812.1	ABP94633.1	QKR00133.1	EHP71010.1				BBD73579.1		MUN29501.1				BBG25569.1
4568	Acidianus brierleyi		AWR95230.1		AEE94620.1				AWR98108.1	AEB95258.1			QCO29209.1	ABP95302.1	QKR01117.1	EHP69911.1				BBD73574.1	ADB86651.1		QGR18247.1	QXJ28870.1	AAK41673.1		BAK54840.1
																									AAK42189.1
4573	Acidianus brierleyi		AWR95234.1	EZQ10500.1			ARM76910.1		AWR98061.1		AWS00274.1	BCS93815.1	QCO31040.1	ABP95518.1	QKQ99098.1	EHP68033.1			BDB99534.1	BBD73116.1	ADB86412.1
4574	Acidianus brierleyi		AWR95235.1				ARM75228.1		AWR96745.1			BCS92401.1	QCO29917.1	ABP94518.1							ADB86486.1		QGR18191.1	QXJ29315.1	AAK42082.1		BAK54833.1
																								QXJ29316.1	AAK42219.1
4576	Acidianus brierleyi		AWR95236.1		AEE94626.1				AWR98102.1				QCO29203.1	ABP95308.1	QKR00729.1	EHP69904.1			BDB98540.1		ADB86643.1		QGR18241.1	QXJ28852.1	AAK41681.1		BAK54838.1
4577	Acidianus brierleyi		AWR95237.1						AWR98101.1				QCO29201.1	ABP95310.1	QKR00730.1	EHP69905.1			BDB98539.1		ADB86644.1		QGR18242.1	QXJ28853.1	AAK54438.1		BAK54839.1
4578	Acidianus brierleyi		AWR95238.1		AEE94628.1				AWR98100.1				QCO29200.1	ABP95311.1	QKR00731.1	EHP69906.1			BDB98538.1		ADB86645.1		QGR18243.1	QXJ28854.1	AAK41680.1		BAB67755.1
4579	Acidianus brierleyi		AWR95239.1		AEE94629.1				AWR98098.1				QCO29199.1	ABP95312.1	QKR00735.1	EHP69902.1			BDB98537.1		ADB86646.1		QGR18239.1	QXJ28855.1	AAK41678.1		BAK54837.1
4580	Acidianus brierleyi		AWR95240.1							AEB95925.1	AWR99256.1	BCS92254.1		ABP94425.1	QKR00052.1	EHP69220.1			BDB97524.1
4582	Acidianus brierleyi		AWR95242.1		AEE94608.1										QKR00752.1								QGR18225.1			BBG26451.1
4584	Acidianus brierleyi		AWR95244.1																		ADB86550.1
4586	Acidianus brierleyi		AWR95246.2
4587	Acidianus brierleyi		AWR95247.1
4588	Acidianus brierleyi		AWR95248.1				ARM76790.1				AWR98373.1	BCS93457.1	QCO29243.1	ABP95264.1		EHP69734.1			BDB99404.1		ADB86226.1		QGR16893.1	QXJ27909.1	AAK42027.1		BAB65945.1
																					ADB88509.1			QXJ28477.1
4595	Acidianus brierleyi		AWR95255.1				ARM75257.1										AAY81057.1	QGR19820.1
4596	Acidianus brierleyi		AWR96020.1	EZQ12039.1			ARM75501.1		AWR96913.1	AEB95758.1	AWS00543.1	BCS92526.1	QCO31215.1	ABP94608.1	QKR01055.1	EHP69670.1			BDB98576.1		ADB88393.1		QGR16352.1	QXJ27774.1	AAK42931.1		BAB65705.1
4598	Acidianus brierleyi		AWR95257.1																						AAK41869.1
4599	Acidianus brierleyi		AWR95258.1									BCS93489.1													AAK41866.1
4615	Acidianus brierleyi		AWR95271.1
4623	Acidianus brierleyi		QIJ32864.1
4627	Acidianus brierleyi		AWR95282.1	EZQ10883.1			ARM75241.1		AWR96757.1	AEB95070.1	AWS00343.1	BCS93723.1	QCO31110.1	ABP95442.1	QKR00633.1	EHP70013.1	AAY79664.1		BDC00109.1	BBD73715.1	ADB88082.1	MUN29390.1	QGR16347.1	QXJ27442.1	AAK43287.1	BBG28246.1	BAB65700.1
4628	Acidianus brierleyi		AWR95283.1							AEB95867.1	AWR99212.1	BCS92318.1	QCO29952.1	ABP94478.1	QKR00097.1	EHP69133.1
4632	Acidianus brierleyi		AWR95287.1															QGR19525.1	BDB98223.1
4641	Acidianus brierleyi		AWR95295.1						AWR96875.1
4643	Acidianus brierleyi		AWR95296.1				ARM75256.1		AWR96764.1
4645	Acidianus brierleyi		AWR95298.1
4648	Acidianus brierleyi		AWR95301.1																				QGR16297.1	QXJ27677.1			BAB65640.1
4649	Acidianus brierleyi		AWR95302.1	EZQ11353.1			ARM75577.1												BDB99642.1	BBD73063.1	ADB86601.1			QXJ28621.1	AAK41560.1
																									AAK42136.1
4650	Acidianus brierleyi		AWR95303.1																BDB99657.1
4651	Acidianus brierleyi		AWR95304.1	EZQ11444.1															BDB99658.1	BBD73603.1
4653	Acidianus brierleyi		AWR95306.1	EZQ11363.1			ARM75575.1												BDB99644.1	BBD72923.1	ADB86363.1			QXJ28627.1	AAK41581.1
4657	Acidianus brierleyi		AWR95310.1	EZQ11359.1			ARM77083.1												BDB99655.1	BBD72925.1	ADB86342.1			QXJ28728.1	AAK41540.1
4660	Acidianus brierleyi		AWR95313.1				ARM75570.1												BDB99719.1
4662	Acidianus brierleyi		AWR95315.1	EZQ10025.1	AEE93212.1		ARM75447.1				AWS00296.1		QCO29222.1	ABP95288.1	QKR00199.1	EHP71305.1			BDB98063.1		ADB86255.1		QGR18153.1	QXJ29181.1	AAK41494.1		BAB67673.1
4663	Acidianus brierleyi		AWR95316.1	EZQ10026.1	AEE93211.1		ARM75448.1				AWS00297.1		QCO29223.1	ABP95287.1	QKR00198.1	EHP71304.1			BDB99441.1		ADB86257.1		QGR18152.1	QXJ29185.1	AAK41496.1		BAB67672.1
4664	Acidianus brierleyi		AWR95317.1	EZQ10027.1	AEE93210.1		ARM75449.1				AWS00298.1		QCO29224.1	ABP95286.1	QKR00197.1	EHP71303.1			BDB99442.1		ADB86258.1			QXJ29186.1	AAK41497.1		BAB67671.1
4665	Acidianus brierleyi		AWR95318.1	EZQ10028.1	AEE93209.1		ARM75450.1				AWS00299.1		QCO29225.1	ABP95285.1	QKR00196.1	EHP71302.1			BDB99443.1		ADB86259.1			QXJ29187.1	AAK41498.1		BAK54822.1
4666	Acidianus brierleyi		AWR95319.1	EZQ10029.1	AEE93208.1						AWS00302.1		QCO29227.1		QKR00194.1	EHP71300.1
4667	Acidianus brierleyi		AWR95320.1				ARM75452.1																				BAB67669.1
4668	Acidianus brierleyi		AWR95321.1	EZQ10031.1	AEE93214.1		ARM74687.1		AWR98234.1								AAY81098.1		BDB99444.1	BBD73244.1	ADB88270.1		QGR18150.1	QXJ27633.1	AAK42782.1		BAB67668.1
							ARM75446.1												BDB99714.1		ADB88562.1			QXJ27964.1	AAK43107.1
																			BDC00028.1
4669	Acidianus brierleyi		AWR95322.1	EZQ01644.1	AEE93215.1		ARM75444.1				AWS00303.1		QCO29228.1	ABP95282.1		EHP71298.1					ADB86662.1
4670	Acidianus brierleyi		AWR95323.2		AEE93216.1		ARM75443.1		AWR96874.1										BDB99688.1
4671	Acidianus brierleyi		AWR95324.1	EZQ11396.1		MUM65950.1	ARM77082.1		AWR96877.1										BDB99727.1	BBD73587.1
4672	Acidianus brierleyi		AWR95325.1	EZQ10030.1	AEE93217.1		ARM75445.1		AWR96873.1		AWS00326.1	BCS93750.1	QCO31101.1	ABP95451.1	QKQ99057.1	EHP71275.1			BDB99395.1	BBD73705.1	ADB88520.1	MUN27908.1	QGR18149.1	QXJ27921.1	AAK42817.1	BBG26225.1	BAB67667.1
																						MUN29761.1
4676	Acidianus brierleyi		AWR95328.1								AWS00286.1	BCS93919.1							BDB98270.1						AAK40843.1		BAB65118.1
											AWS00385.1								BDB98598.1						AAK41145.1		BAK54386.1
																			BDB99833.1						AAK41611.1		BAB65860.1
																									AAK41654.1		BAB65921.1
																									AAK41706.1		BAB66202.1
																									AAK41827.1		BAB66806.1
																									AAK41831.1		BAB67009.1
																									AAK41995.1		BAB67081.1
																									AAK42011.1		BAB67338.1
																									AAK42059.1
																									AAK42075.1
																									AAK42139.1
																									AAK42278.1
																									AAK42686.1
																									AAK42693.1
																									AAK42988.1
																									AAK43129.1
4677	Acidianus brierleyi		AWR95329.2
4680	Acidianus brierleyi		AWR96030.1			MUM64844.1	ARM74612.1		AWR96145.1								AAY80509.1				ADB86853.1		QGR16663.1	QXJ29445.1	AAK41420.1		BAK54457.1
4687	Acidianus brierleyi		AWR95336.1	EZQ11400.1	AEE93266.1						AWR98956.1						AAY81248.1		BDB98544.1		ADB86693.1						BAB65109.1
					AEE94973.1												AAY81296.1
4690	Acidianus brierleyi		AWR95338.1	EZQ09930.1					AWR96979.1			BCS93486.1	QCO29259.1	ABP95249.1
4703	Acidianus brierleyi		AWR95351.1	EZQ10591.1		MUM63698.1			AWR96123.1	AEB95262.1	AWR98649.1	BCS93461.1	QCO29246.1	ABP95262.1	QKR00718.1	EHP69880.1		QGR19824.1		BBD73324.1		MUN29609.1				BBG25796.1
4704	Acidianus brierleyi		AWR95352.1	EZQ10592.1		MUM63699.1			AWR96122.1	AEB95261.1	AWR98650.1	BCS93460.1	QCO29245.1	ABP95263.1	QKR00719.1	EHP69881.1		QGR19823.1		BBD73325.1		MUN29608.1				BBG25795.1
4705	Acidianus brierleyi		AWR95353.1				ARM74576.1		AWR98151.1		AWR98654.1				QKR00757.1	EHP70001.1					ADB86635.1		QGR18533.1			BBG26334.1	BAB64968.1
4706	Acidianus brierleyi		AWR95354.1				ARM76793.1					BCS93059.1	QCO29474.1	ABP95024.1				QGR19709.1					QGR16612.1			BBG26096.1	BAB66173.1
4707	Acidianus brierleyi		AWR95355.1
4709	Acidianus brierleyi		AWR95357.1
4710	Acidianus brierleyi		AWR96034.1								AWR98714.1					EHP70586.1
4711	Acidianus brierleyi		AWR95358.2
4712	Acidianus brierleyi		AWR95359.1																BDC00285.1
4713	Acidianus brierleyi		AWR95360.1
4714	Acidianus brierleyi		AWR95361.1														AAY79737.1
4721	Acidianus brierleyi		AWR95368.1				ARM76920.1			AEB95049.1	AWR98593.1	BCS93051.1	QCO29479.1	ABP95019.1		EHP70101.1										BBG26304.1
4723	Acidianus brierleyi		AWR95370.1
4725	Acidianus brierleyi		AWR95372.1
4727	Acidianus brierleyi		AWR95374.1	EZQ11708.1	AEE93093.1	MUM65094.1	ARM76844.1					BCS92567.1	QCO31115.1	ABP95436.1			AAY81279.1	QGR19771.1	BDB99744.1				QGR16487.1	QXJ28890.1		BBG27913.1	BAB65806.1
																			BDB99988.1				QGR17480.1
4735	Acidianus brierleyi		AWR95382.1								AWR98376.1	BCS93046.1			QKR00862.1				BDB98713.1	BBD73457.1					AAK41091.1
4736	Acidianus brierleyi		AWR95383.1								AWR98530.1									BBD72686.1
4741	Acidianus brierleyi		AWR95387.1
4743	Acidianus brierleyi		AWR95389.1
4744	Acidianus brierleyi		AWR96036.1	EZQ07067.1			ARM75493.1		AWR96906.1	AEB94982.1	AWS00316.1	BCS93811.1	QCO31043.1	ABP95514.1	QKQ99093.1	EHP68029.1	AAY79730.1	QGR18607.1	BDB98088.1	BBD73139.1	ADB86178.1		QGR16624.1	QXJ29129.1			BAB66166.1
4745	Acidianus brierleyi		AWR95390.1								AWR99877.1				QKR00836.1		AAY81369.1	QGR19848.1							AAK42020.1	BBG27828.1	BAB67078.1
4746	Acidianus brierleyi		AWR95391.1								AWR99878.2				QKR00835.1		AAY81368.1						QGR17625.1		AAK42021.1	BBG27829.1	BAB67077.1
4750	Acidianus brierleyi		AWR95394.1	EZQ12058.1							AWR99057.1	BCS92471.1	QCO29870.1	ABP94570.1	QKR00653.1	EHP69833.1		QGR18729.1
4753	Acidianus brierleyi		AWR95397.1								AWR98648.1	BCS93390.1								BBD73357.1		MUN29731.1				BBG26019.1
4754	Acidianus brierleyi		AWR95398.1								AWR98640.1	BCS93385.1								BBD73353.1		MUN29730.1				BBG26017.1
4755	Acidianus brierleyi		AWR95399.1								AWR98642.1	BCS93389.1										MUN29725.1				BBG26011.1
4756	Acidianus brierleyi		AWR95400.1								AWR98644.1	BCS93383.1								BBD73355.1		MUN29726.1				BBG26013.1
4757	Acidianus brierleyi		AWR95401.1								AWR98645.1	BCS93386.1								BBD73352.1		MUN29727.1				BBG26014.1
4758	Acidianus brierleyi		AWR95402.1								AWR98646.1	BCS93387.1								BBD73351.1		MUN29728.1				BBG26015.1
4759	Acidianus brierleyi		AWR95403.1								AWR98647.1	BCS93388.1										MUN29729.1				BBG26016.1
4760	Acidianus brierleyi		AWR95404.1								AWR98670.1	BCS93382.1	QCO29182.1	ABP95331.1						BBD73348.1		MUN29716.1				BBG25833.1
4763	Acidianus brierleyi		AWR95407.2
4765	Acidianus brierleyi		AWR95410.1																			MUN29805.1
4766	Acidianus brierleyi		AWR95411.1
4767	Acidianus brierleyi		AWR95412.2
4776	Acidianus brierleyi		AWR95418.1		AEE93206.1						AWR99914.1	BCS93212.1							BDB99777.1		ADB86599.1		QGR16327.1				BAB65859.1
					AEE94906.1							BCS94166.1							BDB99980.1								BAB66844.1
4777	Acidianus brierleyi		AWR95419.1		AEE94640.1						AWR99354.1								BDC00282.1				QGR16514.1
4778	Acidianus brierleyi		AWR95420.1			MUM65783.1													BDB99614.1				QGR16502.1
4779	Acidianus brierleyi		AWR95421.1			MUM65784.1			AWR96105.1									QGR19699.1	BDB99615.1				QGR16503.1
4780	Acidianus brierleyi		AWR95422.1			MUM65785.1			AWR96104.1										BDB99616.1				QGR16504.1
4781	Acidianus brierleyi		AWR95423.1			MUM65786.1			AWR98154.1										BDB99617.1				QGR16505.1
4782	Acidianus brierleyi		AWR95424.1			MUM65787.1			AWR98153.1									QGR19702.1	BDB99618.1				QGR16506.1
4783	Acidianus brierleyi		AWR95425.1	EZQ01569.1		MUM65788.1			AWR98152.1		AWR99356.1					EHP69858.1		QGR19703.1	BDB99619.1				QGR16507.1
4784	Acidianus brierleyi		AWR96040.1	EZQ12035.1		MUM65777.1	ARM76914.1				AWR98550.1	BCS93285.1			QKR00887.1	EHP69860.1								QXJ28695.1	AAK41569.1
4786	Acidianus brierleyi		AWR95427.1			MUM65779.1			AWR96158.1							EHP69862.1			BDB99623.1				QGR16510.1
4787	Acidianus brierleyi		AWR95428.1			MUM65780.1			AWR96157.1							EHP69863.1			BDB99622.1				QGR16511.1
4788	Acidianus brierleyi		AWR95429.1			MUM65781.1			AWR96156.2							EHP69864.1			BDB99621.1				QGR16512.1
4789	Acidianus brierleyi		AWR95430.1			MUM65782.1										EHP69865.1			BDB99620.1				QGR16513.1
4791	Acidianus brierleyi		AWR95432.1			MUM63726.1																MUN30063.1
						MUM65791.1
4793	Acidianus brierleyi		AWR95434.1				ARM76431.1																QGR17438.1		AAK40839.1
			AWR95437.2
			AWR95504.1
4794	Acidianus brierleyi		AWR95435.1																			MUN29984.1
4795	Acidianus brierleyi		AWR95436.1		AEE95007.1																	MUN29985.1
4797	Acidianus brierleyi		AWR95438.2
4798	Acidianus brierleyi		AWR95439.1
4799	Acidianus brierleyi		AWR95440.1
4801	Acidianus brierleyi		AWR95442.1
4803	Acidianus brierleyi		AWR95444.1									BCS93531.1															BAB65663.1
4804	Acidianus brierleyi		AWR95445.1		AEE94820.1														BDB99907.1		ADB86745.1					BBG26053.1	BAB65805.1
4805	Acidianus brierleyi		AWR95446.1
4806	Acidianus brierleyi		QIJ32854.1
4809	Acidianus brierleyi		AWR95449.1			MUM63704.1					AWR98559.1										ADB88699.1				AAK42341.1
4811	Acidianus brierleyi		AWR95451.1
4812	Acidianus brierleyi		AWR95452.1	EZQ10600.1		MUM63701.1			AWR96113.1		AWS00487.1				QKR00777.1					BBD73371.1		MUN29735.1		QXJ28787.1	AAK41656.1	BBG25921.1	BAB64953.1
4813	Acidianus brierleyi		AWR95453.2
4832	Acidianus brierleyi		AWR95472.1
4836	Acidianus brierleyi		AWR95476.2
4837	Acidianus brierleyi		AWR95477.1	EZQ10624.1		MUM65691.1	ARM74638.1				AWS00362.1	BCS93705.1	QCO29065.1	ABP95427.1		EHP68001.1	AAY80247.1	QGR19070.1	BDB98803.1	BBD72184.1	ADB86067.1		QGR16312.1	QXJ28390.1	AAK42612.1		BAB65657.1
																EHP71237.1		QGR19551.1		BBD73569.1			QGR17272.1	QXJ28637.1			BAK54620.1
																								QXJ28690.1
4838	Acidianus brierleyi		AWR95478.1	EZQ10588.1							AWS00368.1	BCS93696.1	QCO29073.1	ABP95418.1			AAY81099.1	QGR19239.1	BDB98729.1	BBD72189.1	ADB88386.1	MUN28985.1	QGR16416.1	QXJ27766.1	AAK42937.1	BBG27679.1	BAB65778.1
			AWR95491.1																	BBD72190.1				QXJ28647.1
																				BBD72203.1
4841	Acidianus brierleyi		AWR95481.1
4843	Acidianus brierleyi		AWR95483.1
4849	Acidianus brierleyi		AWR95489.1	EZQ02108.1			ARM75580.1		AWR96945.1																	BBG26163.1
4852	Acidianus brierleyi		AWR95492.1
4854	Acidianus brierleyi		AWR95494.2							AEB95238.1	AWR99011.2	BCS92492.1	QCO29852.1	ABP94587.1
4859	Acidianus brierleyi		AWR95498.2		AEE94611.1														BDB99561.1								BAB65862.1
4863	Acidianus brierleyi		AWR95501.2
4864	Acidianus brierleyi		AWR95502.1
4865	Acidianus brierleyi		QIJ32865.1
4866	Acidianus brierleyi		AWR95503.1
4868	Acidianus brierleyi		AWR95505.1
4870	Acidianus brierleyi		AWR95506.1		AEE93304.1																				AAK41766.1
4872	Acidianus brierleyi		AWR95508.1		AEE94651.1																					BBG26146.1	BAB66810.1
4874	Acidianus brierleyi		AWR95510.1	EZQ02002.1		MUM65815.1	ARM74719.1		AWR96269.1	AEB95899.1	AWS00575.1	BCS92284.1	QCO29978.1	ABP94449.1	QKR00071.1	EHP69205.1	AAY81520.1	QGR19852.1	BDB98315.1		ADB86460.1		QGR17517.1	QXJ29348.1	AAK42244.1		BAB66894.1
4875	Acidianus brierleyi		AWR95511.1	EZQ02003.1		MUM65816.1	ARM74720.1		AWR98172.1	AEB95900.1	AWR99236.1	BCS92283.1	QCO29979.1	ABP94448.1	QKR01041.1	EHP69185.1	AAY81519.1	QGR20531.1	BDB98316.1	BBD72072.1	ADB86459.1		QGR17516.1	QXJ29349.1	AAK42245.1		BAB66892.1
4876	Acidianus brierleyi		AWR95512.1	EZQ02004.1		MUM65817.1	ARM74721.1		AWR96268.1	AEB95901.1	AWR99237.1	BCS92282.1	QCO29980.1	ABP94447.1	QKR00070.1	EHP69184.1	AAY81518.1	QGR19766.1	BDB98317.1	BBD72073.1	ADB86458.1		QGR17515.1	QXJ29350.1	AAK42246.1		BAB66891.1
4877	Acidianus brierleyi		AWR96043.1	EZQ02005.1		MUM65818.1	ARM77000.1		AWR96267.1	AEB95902.1	AWR99238.1	BCS92281.1	QCO29981.1	ABP94446.1	QKR00069.1	EHP69183.1	AAY81517.1	QGR20532.1	BDB98318.1	BBD72074.1	ADB86457.1		QGR17514.1	QXJ29351.1	AAK42247.1		BAB66890.1
4878	Acidianus brierleyi		AWR96044.1	EZQ02006.1		MUM65819.1	ARM74722.1		AWR96266.1	AEB95903.1	AWR99239.1	BCS92280.1	QCO29982.1	ABP94445.1	QKR00068.1	EHP69182.1	AAY81516.1	QGR20533.1	BDB98319.1	BBD72075.1	ADB86456.1		QGR17513.1	QXJ29352.1	AAK42248.1		BAB66889.1
4879	Acidianus brierleyi		AWR95513.1	EZQ02007.1		MUM65812.1	ARM74723.1		AWR96265.1	AEB95904.1	AWR99240.1	BCS92279.1	QCO29983.1	ABP94444.1	QKR00067.1	EHP69181.1	AAY81584.1	QGR19767.1	BDB98323.1	BBD72963.1	ADB86402.1		QGR17512.1	QXJ29356.1	AAK42252.1		BAB66888.1
4880	Acidianus brierleyi		AWR96045.1	EZQ10016.1			ARM74727.1		AWR96172.1	AEB95798.1	AWR99039.1	BCS92446.1	QCO29881.1	ABP94558.1	QKR00182.1	EHP71028.1	AAY79728.1	QGR19732.1	BDB98064.1	BBD73120.1	ADB86254.1		QGR18477.1	QXJ29180.1	AAK41493.1		BAK54665.1
4891	Acidianus brierleyi		AWR95521.1
4892	Acidianus brierleyi		AWR95522.1
4893	Acidianus brierleyi		AWR96049.1									BCS92454.1	QCO29880.1	ABP94559.1						BBD72979.1		MUN29574.1	QGR18501.1			BBG27779.1	BAB67190.1
																				BBD73437.1
4898	Acidianus brierleyi		AWR95526.1																					QXJ27829.1
4901	Acidianus brierleyi		AWR95528.1	EZQ10555.1	AEE94594.1	MUM65832.1	ARM75266.1		AWR96775.1	AEB94996.1	AWS00288.1	BCS93779.1	QCO31076.1	ABP95476.1	QKQ99077.1	EHP69735.1	AAY79736.1		BDB98586.1	BBD73827.1	ADB88390.1	MUN29829.1	QGR18318.1	QXJ27771.1	AAK42934.1	BBG26166.1	BAB65038.1
4902	Acidianus brierleyi		AWR95529.1				ARM75267.1		AWR96776.1							EHP69736.1						MUN29828.1				BBG26165.1
4903	Acidianus brierleyi		AWR95530.1	EZQ10554.1	AEE94592.1	MUM65834.1	ARM75268.1		AWR96777.1	AEB94994.1	AWS00290.1	BCS93781.1	QCO31074.1	ABP95478.1	QKQ99079.1	EHP69737.1	AAY79734.1		BDB98584.1	BBD73829.1	ADB88392.1	MUN29827.1	QGR18320.1	QXJ27773.1	AAK42932.1	BBG26164.1	BAB65040.1
4904	Acidianus brierleyi		AWR95531.1	EZQ07051.1		MUM65941.1	ARM77204.1		AWR98036.1	AEB95870.1	AWR99214.1	BCS92316.1	QCO29954.1	ABP94476.1	QKR00095.1	EHP69146.1	AAY81555.1	QGR20425.1	BDB99285.1	BBD72857.1	ADB88588.1	MUN29824.1	QGR17497.1	QXJ27989.1	AAK42757.1	BBG26161.1	BAK54662.1
4905	Acidianus brierleyi		AWR95532.1	EZQ07052.1		MUM65940.1	ARM76878.1		AWR98037.1	AEB95871.1	AWR99215.1	BCS92315.1	QCO29955.1	ABP94475.1	QKR00094.1	EHP69147.1	AAY81556.1	QGR20424.1	BDB99286.1	BBD72856.1	ADB88587.1	MUN29823.1	QGR17496.1	QXJ27988.1	AAK42758.1	BBG26160.1	BAK54661.1
4907	Acidianus brierleyi		AWR95534.1
4910	Acidianus brierleyi		AWR95537.1																			MUN30030.1				BBG26157.1
4911	Acidianus brierleyi		AWR95538.1													EHP68129.1						MUN30029.1				BBG26156.1
4913	Acidianus brierleyi		AWR95540.1				ARM76149.1
4914	Acidianus brierleyi		AWR95541.1																		ADB88078.1			QXJ27786.1
4916	Acidianus brierleyi		AWR95543.1								AWS00413.1	BCS93440.1							BDB98510.1					QXJ29067.1	AAK41625.1		BAB66854.1
																									AAK41724.1
4920	Acidianus brierleyi		AWR95547.1
4921	Acidianus brierleyi		AWR96052.1		AEE94751.1	MUM65721.1						BCS92655.1							BDB99521.1	BBD72243.1
4924	Acidianus brierleyi		AWR95550.1	EZQ01969.1		MUM65081.1	ARM75350.1					BCS93148.1	QCO29412.1	ABP95092.1		EHP70043.1							QGR16721.1
4925	Acidianus brierleyi		AWR95551.1	EZQ01970.1		MUM65080.1	ARM75349.1					BCS93149.1	QCO29411.1	ABP95093.1		EHP70044.1
4926	Acidianus brierleyi		AWR95552.1	EZQ01971.1		MUM65079.1						BCS93150.1	QCO29410.1	ABP95094.1		EHP70045.1
4927	Acidianus brierleyi		AWR95553.1	EZQ01972.1		MUM65078.1	ARM77064.1					BCS93151.1	QCO29409.1	ABP95095.1		EHP70046.1							QGR16725.1
4928	Acidianus brierleyi		AWR95554.1	EZQ01973.1		MUM65077.1	ARM75348.1					BCS93152.1	QCO29408.1	ABP95096.1		EHP70047.1							QGR16726.1
4929	Acidianus brierleyi		AWR95555.1	EZQ01974.1		MUM65076.1	ARM77063.1					BCS93153.1	QCO29407.1	ABP95097.1		EHP70048.1			BDB98794.1				QGR16723.1
4930	Acidianus brierleyi		AWR95556.1	EZQ01975.1		MUM65075.1	ARM75347.1					BCS93154.1	QCO29406.1	ABP95098.1		EHP70049.1			BDB98795.1				QGR16724.1
4931	Acidianus brierleyi		AWR95557.2	EZQ02109.1		MUM65074.1	ARM75346.1											QGR19676.1					QGR16731.1
4932	Acidianus brierleyi		AWR95558.2	EZQ01976.1		MUM65073.1	ARM75345.1					BCS93156.1	QCO29404.1	ABP95100.1				QGR19675.1					QGR18430.1
4933	Acidianus brierleyi		AWR95559.1	EZQ01977.1		MUM65072.1	ARM77062.1					BCS93157.1	QCO29403.1	ABP95101.1		EHP70051.1		QGR20523.1					QGR16730.1
4934	Acidianus brierleyi		AWR95560.1	EZQ01978.1		MUM65071.1	ARM75344.1					BCS93158.1	QCO29402.1	ABP95102.1		EHP70052.1		QGR20522.1					QGR16729.1
4935	Acidianus brierleyi		AWR95561.1	EZQ01979.1		MUM65070.1	ARM75343.1					BCS93159.1	QCO31150.1	ABP95103.1		EHP70053.1		QGR19674.1					QGR16728.1
4936	Acidianus brierleyi		AWR95562.1	EZQ01980.1		MUM65069.1	ARM77061.1					BCS93160.1	QCO29401.1	ABP95104.1		EHP70054.1		QGR19673.1					QGR18429.1
4937	Acidianus brierleyi		AWR96053.1	EZQ01981.1		MUM65068.1	ARM77060.1					BCS93161.1	QCO29400.1	ABP95105.1		EHP70055.1		QGR19672.1					QGR16727.1
4938	Acidianus brierleyi		AWR95563.1	EZQ01982.1		MUM65067.1	ARM75342.1					BCS93162.1	QCO29399.1	ABP95106.1		EHP70056.1							QGR16716.1
4940	Acidianus brierleyi		AWR95565.1									BCS93170.1	QCO31149.1	ABP95113.1		EHP70063.1
4942	Acidianus brierleyi		AWR95567.1	EZQ01984.1		MUM65062.1	ARM75340.1					BCS93166.1	QCO29396.1	ABP95109.1		EHP70059.1		QGR19666.1	BDB98793.1		ADB86248.1		QGR18428.1
4943	Acidianus brierleyi		AWR95568.1	EZQ02110.1		MUM65063.1	ARM75339.1					BCS93165.1	QCO29397.1	ABP95108.1		EHP70058.1
4944	Acidianus brierleyi		AWR95569.1	EZQ01985.1		MUM65064.1	ARM75338.1
4945	Acidianus brierleyi		AWR95570.1	EZQ01986.1		MUM65061.1						BCS93168.1	QCO29394.1	ABP95111.1		EHP70061.1							QGR16717.1
4946	Acidianus brierleyi		AWR95571.1	EZQ02111.1								BCS93169.1	QCO29393.1	ABP95112.1		EHP70062.1
4947	Acidianus brierleyi		AWR95572.1	EZQ01987.1		MUM65060.1						BCS93171.1	QCO29392.1	ABP95114.1		EHP70064.1		QGR19664.1					QGR16710.1
4949	Acidianus brierleyi		AWR95574.1	EZQ01988.1		MUM65058.1						BCS93173.1	QCO31148.1	ABP95116.1		EHP70066.1							QGR16715.1
4950	Acidianus brierleyi		AWR96054.1	EZQ01989.1		MUM65057.1						BCS93174.1	QCO29390.1	ABP95117.1		EHP70067.1							QGR16714.1
4951	Acidianus brierleyi		AWR95575.1	EZQ01990.1		MUM65056.1	ARM75334.1					BCS93175.1	QCO29389.1	ABP95118.1		EHP70068.1							QGR16713.1
4952	Acidianus brierleyi		AWR95576.1	EZQ01991.1		MUM65055.1	ARM75333.1					BCS93176.1	QCO29388.1	ABP95119.1		EHP70069.1							QGR16712.1
4953	Acidianus brierleyi		AWR95577.1	EZQ02113.1		MUM65054.1	ARM75332.1					BCS93177.1	QCO29387.1	ABP95120.1		EHP70070.1							QGR16711.1
4954	Acidianus brierleyi		AWR95578.1	EZQ02114.1		MUM65053.1	ARM75331.1					BCS93178.1	QCO29386.1	ABP95121.1		EHP70071.1		QGR19665.1			ADB86247.1		QGR16709.1
4955	Acidianus brierleyi		AWR95579.1				ARM75485.1		AWR96901.1
4956	Acidianus brierleyi		AWR95580.1	EZQ02045.1			ARM74724.1		AWR96169.1		AWR99141.1	BCS92684.1	QCO29742.1	ABP94714.1					BDC00066.1		ADB88309.1	MUN29570.1	QGR18350.1	QXJ27670.1	AAK43068.1	BBG25828.1	BAB65072.1
4958	Acidianus brierleyi		AWR95582.1														AAY81561.1	QGR20525.1	BDB98217.1		ADB86243.1	MUN29806.1		QXJ28709.1	AAK41543.1
4959	Acidianus brierleyi		AWR96055.1		AEE94615.1		ARM76986.1				AWR98586.1	BCS93085.1				EHP70425.1	AAY81187.1		BDB98554.1	BBD72372.1		MUN29801.1		QXJ28835.1		BBG27982.1	BAK54671.1
4961	Acidianus brierleyi		AWR95584.1																BDB99912.1
4962	Acidianus brierleyi		QIJ32856.1	EZQ01590.1		MUM64862.1	ARM74667.1				AWR98436.1	BCS93208.1	QCO29365.1	ABP95137.1	QKR00623.1	EHP70130.1	AAY79721.1		BDB99935.1		ADB88368.1		QGR18299.1	QXJ27747.1	AAK42968.1	BBG26154.1	BAB65016.1
4963	Acidianus brierleyi		AWR95585.1	EZQ01613.1		MUM64863.1	ARM74666.1				AWR98435.2	BCS93209.1	QCO29364.1	ABP95138.1	QKR00624.1	EHP70131.1	AAY79720.1		BDB99934.1		ADB88369.1		QGR18298.1	QXJ27748.1	AAK42967.1	BBG26153.1	BAK54137.1
4968	Acidianus brierleyi		AWR95590.1
4971	Acidianus brierleyi		AWR95593.2				ARM74699.1														ADB86197.1			QXJ29150.1	AAK41479.1
4972	Acidianus brierleyi		AWR96056.1				ARM74700.1														ADB86196.1			QXJ29149.1	AAK41478.1
4973	Acidianus brierleyi		AWR95594.1				ARM74701.1														ADB86195.1			QXJ29148.1	AAK41477.1
4974	Acidianus brierleyi		AWR96057.1				ARM74702.1														ADB86194.1			QXJ29147.1	AAK41476.1
4975	Acidianus brierleyi		AWR95595.1				ARM76999.1														ADB86193.1			QXJ29146.1	AAK41475.1
4976	Acidianus brierleyi		AWR95596.1				ARM74703.1														ADB86192.1			QXJ29145.1	AAK41474.1
4978	Acidianus brierleyi		AWR95598.1				ARM74696.1														ADB86191.1			QXJ29144.1	AAK41473.1
4979	Acidianus brierleyi		AWR95599.1	EZQ06743.1			ARM74697.1		AWR96197.1	AEB95716.1	AWR99180.1	BCS92618.1	QCO29792.1	ABP94664.1	QKR00615.1	EHP69784.1	AAY81573.1		BDB98453.1	BBD73581.1	ADB86134.1		QGR18329.1	QXJ29143.1	AAK41472.1		BAK54143.1
							ARM75503.1														ADB86190.1			QXJ29166.1
4980	Acidianus brierleyi		AWR95600.1				ARM74698.1																	QXJ29138.1	AAK41467.1
4982	Acidianus brierleyi		AWR95602.1				ARM74706.1			AEB95295.1		BCS93247.1	QCO29125.1	ABP95160.1	QKQ99011.1	EHP70149.1	AAY81355.1		BDB98645.1	BBD72162.1	ADB86186.1		QGR18292.1	QXJ28903.1	AAK41466.1		BAK54134.1
												BCS93551.1									ADB86676.1			QXJ29137.1
												BCS93555.1
4983	Acidianus brierleyi		AWR95603.1				ARM74704.1					BCS93583.1				EHP70219.1			BDB98341.1		ADB86185.1			QXJ29136.1	AAK41465.1		BAB66149.1
4987	Acidianus brierleyi		AWR95605.1
4988	Acidianus brierleyi		AWR95606.1																BDB99972.1				QGR16396.1
4989	Acidianus brierleyi		AWR95607.1
4990	Acidianus brierleyi		AWR95608.1																				QGR16411.1
4991	Acidianus brierleyi		AWR95609.1	EZQ10890.1	AEE94665.1											EHP69649.1		QGR19349.1	BDB99506.1		ADB86448.1			QXJ29260.1
																EHP69802.1
4992	Acidianus brierleyi		AWR95610.1	EZQ06700.1			ARM77079.1					BCS93623.1	QCO29131.1	ABP95384.1	QKR00814.1	EHP69892.1	AAY80456.1		BDB98760.1	BBD73846.1	ADB86094.1		QGR18309.1	QXJ28416.1	AAK42634.1		BAK54140.1
4993	Acidianus brierleyi		AWR95611.1								AWR99044.1									BBD72341.1
4994	Acidianus brierleyi		AWR95612.1	EZQ06702.1			ARM75533.1									EHP69765.1	AAY80440.1		BDB99122.1	BBD73618.1	ADB88140.1		QGR18307.1	QXJ27487.1	AAK43235.1		BAB65025.1
																EHP69388.1
4995	Acidianus brierleyi		AWR95613.1				ARM75569.1			AEB95066.1	AWS00319.1	BCS93728.1	QCO31108.1	ABP95444.1	QKQ99035.1	EHP69749.1	AAY81024.1		BDB98282.1	BBD73844.1	ADB86221.1		QGR18122.1	QXJ29368.1	AAK42266.1		BAK54814.2
4996	Acidianus brierleyi		AWR95614.1			MUM65821.1	ARM75544.1		AWR96924.1	AEB94988.1	AWR98519.1	BCS93258.1	QCO29330.1	ABP95171.1	QKR00792.1	EHP69842.1	AAY81074.1		BDB98516.1	BBD72866.1	ADB86492.1		QGR16637.1	QXJ29308.1	AAK42088.1
																									AAK42214.1
5002	Acidianus brierleyi		AWR95619.1															QGR19760.1
5005	Acidianus brierleyi		AWR95622.1													EHP71297.1			BDB99638.1	BBD73642.1	ADB86234.1			QXJ28883.1	AAK41774.1
5006	Acidianus brierleyi		AWR96061.1																BDB98303.1	BBD73341.1		MUN29807.1					BAK54363.1
5007	Acidianus brierleyi		AWR96062.1																BDB99671.1					QXJ29177.1
			AWR95709.1
5009	Acidianus brierleyi		AWR95625.2																	BBD73402.1
5011	Acidianus brierleyi		AWR95627.1														AAY81259.1									BBG26533.1
5012	Acidianus brierleyi		AWR95628.2	EZQ06697.1	AEE93274.1	MUM64882.1	ARM76950.1				AWS00350.1	BCS93331.1						QGR19681.1	BDB98703.1		ADB86571.1				AAK42134.1
							ARM76965.1												BDB99771.1
5013	Acidianus brierleyi		AWR95629.1																					QXJ28889.1	AAK41736.1		BAB66718.1
5019	Acidianus brierleyi		AWR95633.1	EZQ01668.1			ARM77081.1			AEB95784.1	AWR99020.1	BCS92477.1	QCO29862.1	ABP94575.1	QKR00230.1	EHP69049.1	AAY81491.1		BDB99921.1	BBD72762.1	ADB88353.1		QGR18313.1	QXJ27732.1	AAK42983.1		BAB65032.1
5020	Acidianus brierleyi		AWR95634.1	EZQ11226.1			ARM75529.1			AEB95783.1	AWR99021.1	BCS92478.1	QCO31219.1	ABP94576.1	QKR01066.1	EHP69048.1	AAY80461.1		BDB98748.1	BBD72016.1	ADB86105.1		QGR18308.1	QXJ28427.1	AAK42645.1		BAK54139.1
																	AAY80486.1
																	AAY81504.1
5021	Acidianus brierleyi		AWR95635.1							AEB95782.1	AWR99022.1	BCS92479.1	QCO29861.1	ABP94577.1	QKR00231.1	EHP69047.1
5022	Acidianus brierleyi		AWR95636.1	EZQ11224.1			ARM75527.1			AEB95781.1	AWR99023.1	BCS92480.1	QCO31218.1	ABP94578.1	QKR00232.1	EHP69045.1	AAY80474.1		BDB99923.1	BBD72014.1	ADB88355.1		QGR18315.1	QXJ27734.1	AAK42981.1		BAB65034.1
																	AAY81511.1			BBD72786.1
5023	Acidianus brierleyi		AWR95637.1	EZQ11722.1			ARM75495.1		AWR96908.1	AEB95786.1	AWR99017.1	BCS92474.1	QCO29864.1	ABP94573.1	QKR00224.1	EHP69053.1	AAY80473.1		BDB98425.1	BBD72905.1	ADB86718.1		QGR18316.1	QXJ27735.1	AAK42980.1		BAB65036.1
				EZQ06698.1													AAY81495.1		BDB99924.1		ADB88356.1			QXJ29399.1
5024	Acidianus brierleyi		AWR95638.1	EZQ06699.1			ARM75494.1		AWR96907.1	AEB95785.1	AWR99018.1	BCS92475.1	QCO29863.1	ABP94574.1	QKR00225.1	EHP69052.1	AAY80472.1		BDB99925.1	BBD72904.1	ADB88357.1		QGR18317.1	QXJ27736.1	AAK42979.1		BAB65037.1
5025	Acidianus brierleyi		AWR95639.2																BDB99990.1								BAB67730.1
5028	Acidianus brierleyi		AWR95642.1
5030	Acidianus brierleyi		AWR95644.1	EZQ10558.1	AEE94453.1	MUM63731.1	ARM74716.1		AWR96167.1	AEB95840.1	AWR99118.1	BCS92392.1	QCO29925.1	ABP94509.1	QKR00264.1	EHP69100.1	AAY79707.1		BDB98111.1	BBD73820.1	ADB88470.1		QGR17509.1	QXJ27869.1	AAK42873.1		BAK54670.1
5032	Acidianus brierleyi		AWR95646.1									BCS91522.1							BDB99522.1						AAK41461.1
5033	Acidianus brierleyi		AWR95647.1									BCS91521.1							BDB99523.1						AAK41462.1
5034	Acidianus brierleyi		AWR95648.1	EZQ04902.1			ARM75486.1		AWR96902.1								AAY80378.1		BDB99920.1	BBD73207.1	ADB88352.1	MUN29624.1	QGR18354.1	QXJ27731.1	AAK42984.1	BBG25772.1	BAB65077.1
5036	Acidianus brierleyi		AWR95650.1								AWR99803.1	BCS91597.1	QCO30542.1	ABP96046.1	QKR00260.1								QGR18335.1				BAB65054.1
5038	Acidianus brierleyi		AWR95652.1	EZQ02251.1			ARM76166.1		AWR97467.1	AEB95828.1	AWS00554.1	BCS92411.1	QCO29907.1	ABP94528.1	QKR00181.1	EHP71064.1	AAY79749.1	QGR18617.1	BDB99280.1		ADB88593.1		QGR16272.1	QXJ27994.1	AAK42753.1		BAB65615.1
5041	Acidianus brierleyi		AWR95654.1	EZQ07047.1			ARM75496.1		AWR96909.1	AEB95773.1	AWR99009.1	BCS92497.1	QCO29848.1	ABP94592.1	QKR00243.1	EHP69032.1	AAY81586.1		BDB98090.1	BBD72764.1	ADB86497.1	MUN28395.1	QGR18327.1	QXJ29303.1	AAK42091.1	BBG27927.1	BAB65046.1
																									AAK42211.1
5043	Acidianus brierleyi		AWR95656.1	EZQ11043.1						AEB95053.1	AWS00330.1	BCS93756.1	QCO31096.1	ABP95455.1	QKQ99064.1		AAY79645.1	QGR20431.1	BDC00115.1	BBD73168.1	ADB88072.1	MUN28925.1	QGR18102.1	QXJ27435.1	AAK43293.1	BBG27582.1	BAB67588.1
5044	Acidianus brierleyi		AWR95657.1	EZQ11042.1						AEB95048.1	AWS00331.1	BCS93757.1	QCO31095.1	ABP95456.1	QKQ99063.1		AAY79646.1	QGR20433.1	BDC00114.1	BBD73169.1	ADB88073.1	MUN28924.1	QGR18101.1	QXJ27436.1	AAK43292.1	BBG27581.1	BAB67587.1
5046	Acidianus brierleyi		AWR95659.1							AEB95788.1	AWR99058.1	BCS92472.1	QCO29869.1	ABP94571.1	QKR00219.1	EHP71147.1
5047	Acidianus brierleyi		AWR95660.1								AWR99041.1	BCS92448.1	QCO29867.1		QKR00646.1	EHP70143.1			BDB98196.1	BBD73585.1	ADB86400.1		QGR17345.1	QXJ29360.1	AAK42255.1		BAB66711.1
5048	Acidianus brierleyi		AWR95661.1								AWR99042.1	BCS92449.1	QCO29868.1		QKR00647.1	EHP70144.1			BDB98197.1	BBD73584.1	ADB86399.1		QGR17346.1	QXJ29361.1	AAK42256.1		BAB66712.1
5049	Acidianus brierleyi		AWR95662.1													EHP69190.1
5050	Acidianus brierleyi		AWR95663.1	EZQ10010.1							AWR99040.1	BCS92447.1	QCO29866.1		QKR00645.1	EHP70142.1			BDB98198.1	BBD73586.1			QGR17344.1	QXJ29359.1	AAK42254.1		BAB66710.1
5053	Acidianus brierleyi		AWR95666.1				ARM74672.1										AAY81375.1			BBD73721.1			QGR16498.1				BAK54472.1
5054	Acidianus brierleyi		AWR95667.1																BDB98366.1	BBD72258.1
5055	Acidianus brierleyi		AWR96066.1				ARM74655.1					BCS93603.1	QCO31127.1	ABP95373.1	QKR01126.1				BDB98715.1		ADB88450.1		QGR18472.1	QXJ27850.1	AAK41604.1
5056	Acidianus brierleyi		AWR95668.1				ARM74656.1					BCS93604.1	QCO31128.1	ABP95374.1	QKR00797.1				BDB98714.1		ADB88451.1		QGR17353.1	QXJ27851.1	AAK41603.1
5057	Acidianus brierleyi		AWR95669.1	EZQ10706.1			ARM75567.1		AWR96940.1		AWR99029.1	BCS92433.1	QCO29892.1	ABP94546.1	QKR00166.1	EHP71048.1	AAY79547.1	QGR20256.1	BDB99130.1	BBD73712.1	ADB88146.1		QGR17661.1	QXJ27489.1	AAK43233.1	BBG27587.1	BAB67120.1
5058	Acidianus brierleyi		AWR95670.1				ARM75566.1										AAY80998.1		BDB98716.1	BBD71842.1	ADB88430.1		QGR18186.1	QXJ27799.1	AAK42913.1	BBG25950.1	BAB67719.1
5060	Acidianus brierleyi		AWR95672.1																BDB97501.1					QXJ29983.1	AAK40865.1
5061	Acidianus brierleyi		AWR95673.1																BDB97502.1					QXJ29982.1	AAK40864.1
5062	Acidianus brierleyi		AWR95674.1
5063	Acidianus brierleyi		AWR95675.1	EZQ10187.1
5065	Acidianus brierleyi		AWR95677.1								AWR98634.1					EHP69960.1			BDB98344.1								BAB66870.1
5074	Acidianus brierleyi		AWR95684.1	EZQ01523.1							AWR98367.1		QCO29297.1	ABP95207.1			AAY81476.1		BDB98327.1		ADB86381.1			QXJ28629.1	AAK41572.1
5076	Acidianus brierleyi		AWR96069.1
5079	Acidianus brierleyi		AWR95688.1
5083	Acidianus brierleyi		AWR95692.1				ARM75545.1										AAY81357.1		BDB98647.1	BBD72164.1	ADB86678.1		QGR18290.1				BAB65003.1
5084	Acidianus brierleyi		AWR95693.1				ARM75548.1										AAY81356.1		BDB98646.1	BBD72163.1	ADB86677.1		QGR18291.1				BAB65005.1
5085	Acidianus brierleyi		AWR95694.1	EZQ11379.1			ARM75542.1			AEB95284.1	AWR98527.1	BCS93270.1	QCO29324.1	ABP95177.1	QKR00904.1	EHP69754.1	AAY81064.1		BDB98751.1	BBD71984.1	ADB86102.1		QGR16649.1	QXJ27505.1	AAK42642.1		BAB66144.1
				EZQ11524.1													AAY81272.1		BDB99769.1		ADB88162.1			QXJ28424.1	AAK43215.1
5086	Acidianus brierleyi		AWR95695.1	EZQ11378.1			ARM75541.1			AEB95285.1	AWS00472.2	BCS93269.1	QCO29325.1	ABP95176.1	QKQ99002.1	EHP69753.1	AAY81271.1		BDB99768.1	BBD73240.1	ADB88161.1		QGR16648.1	QXJ27504.1	AAK43216.1		BAB66143.1
				EZQ11525.1
5087	Acidianus brierleyi		AWR95696.1	EZQ11376.1								BCS93615.1					AAY81270.1		BDB99759.1	BBD73596.1	ADB88152.1		QGR16657.1	QXJ27495.1	AAK43225.1		BAB66141.1
5088	Acidianus brierleyi		AWR96070.1	EZQ11393.1			ARM75540.1			AEB95270.1	AWS00473.1	BCS93278.1	QCO29318.1	ABP95183.1		EHP69713.1	AAY81269.1		BDB99767.1	BBD73239.1	ADB88212.1		QGR16650.1	QXJ27553.1	AAK43165.1		BAK54462.1
				EZQ11526.1
5089	Acidianus brierleyi		AWR95697.1	EZQ11377.1			ARM75539.1			AEB95286.1	AWR98528.1	BCS93268.1	QCO29326.1	ABP95175.1	QKQ99003.1	EHP69752.1	AAY81268.1		BDB99766.1	BBD72853.1	ADB88160.1		QGR16647.1	QXJ27503.1	AAK43217.1		BAK54461.1
				EZQ11527.1
5090	Acidianus brierleyi		AWR95698.1													EHP71296.1			BDB99758.1	BBD73405.1	ADB88155.1			QXJ27498.1	AAK43222.1
5091	Acidianus brierleyi		AWR95699.1	EZQ11392.1															BDB99761.1	BBD73609.1	ADB88215.1			QXJ27555.1	AAK43161.1
				EZQ11530.1
5092	Acidianus brierleyi		AWR95700.1	EZQ11397.1			ARM74665.1		AWR96878.1			BCS93550.1					AAY80578.1		BDB99731.1	BBD72031.1	ADB86699.1			QXJ28943.1
5093	Acidianus brierleyi		AWR95701.1	EZQ11548.1													AAY80111.1						QGR16754.1			BBG26701.1	BAB66060.1
5094	Acidianus brierleyi		AWR95702.1	EZQ11532.1			ARM76610.1										AAY80112.1					MUN28084.1	QGR16753.1			BBG26702.1	BAB66061.1
5095	Acidianus brierleyi		AWR95703.1
5096	Acidianus brierleyi		AWR95704.1																				QGR16751.1				BAB66062.1
5098	Acidianus brierleyi		AWR95706.2
5099	Acidianus brierleyi		AWR95707.1
5100	Acidianus brierleyi		AWR95708.1		AEE94859.1	MUM65637.1					AWR99046.1					EHP70035.1			BDB98235.1				QGR16672.1		AAK42167.1		BAB66111.1
5103	Acidianus brierleyi		AWR95711.1									BCS93703.1			QKR00885.1		AAY81478.1	QGR19727.1	BDB99970.1	BBD73346.1	ADB88143.1			QXJ28493.1
5104	Acidianus brierleyi		AWR95712.1
5106	Acidianus brierleyi		AWR95714.1	EZQ07059.1			ARM75565.1		AWR96939.1	AEB95776.1	AWR98489.1	BCS92489.1	QCO29855.1	ABP94584.1				QGR19764.1	BDB98402.1		ADB88195.1		QGR18296.1	QXJ27541.1	AAK41728.1
																									AAK43183.1
5107	Acidianus brierleyi		AWR95715.1	EZQ01961.1	AEE93322.1	MUM64834.1	ARM75224.1		AWR96744.1	AEB95111.1	AWS00393.1						AAY81246.1	QGR19765.1	BDB99718.1			MUN28247.1	QGR16910.1			BBG26004.1	BAB65924.1
							ARM75466.1		AWR96957.1																	BBG26144.1
							ARM75603.1																			BBG26906.1
5108	Acidianus brierleyi		AWR95716.1				ARM74712.1						QCO29306.1	ABP95195.1			AAY79786.1					MUN27909.1
																						MUN29762.1
5111	Acidianus brierleyi		AWR95719.1									BCS93639.1							BDB97505.1	BBD73455.1		MUN28930.1	QGR18110.1			BBG27704.1	BAK54810.1
5112	Acidianus brierleyi		AWR95720.1
5114	Acidianus brierleyi		AWR95722.1								AWR99888.1					EHP69916.1			BDB99773.1				QGR16619.1
5115	Acidianus brierleyi		AWR96071.1									BCS93677.1				EHP70000.1	AAY81417.1						QGR18289.1		AAK41857.1		BAK54131.1
5116	Acidianus brierleyi		AWR95723.1									BCS93676.1				EHP69999.1	AAY81418.1						QGR18288.1		AAK41858.1		BAB64995.1
5117	Acidianus brierleyi		AWR95724.1	EZQ11360.1			ARM75574.1					BCS93675.1				EHP69998.1	AAY81419.1		BDB99654.1	BBD73456.1	ADB86343.1		QGR18287.1	QXJ28729.1	AAK41537.1		BAB64993.1
																				BBD73593.1					AAK41859.1
																				BBD73623.1
5118	Acidianus brierleyi		AWR95725.1	EZQ11434.1															BDB99729.1		ADB88192.1			QXJ27540.1	AAK43184.1
																			BDB99760.1
5119	Acidianus brierleyi		AWR95726.1				ARM74682.1												BDB99730.1
5120	Acidianus brierleyi		AWR95727.1
5121	Acidianus brierleyi		AWR95728.1									BCS93575.1				EHP70222.1			BDB99722.1	BBD73245.1	ADB88274.1			QXJ27637.1	AAK43103.1
																			BDC00033.1
5122	Acidianus brierleyi		AWR96072.1									BCS93597.1	QCO29151.1	ABP95363.1	QKR00213.1				BDB98185.1		ADB86140.1			QXJ29076.1	AAK42310.1
5124	Acidianus brierleyi		AWR96073.1
5125	Acidianus brierleyi		AWR95730.1
5126	Acidianus brierleyi		AWR95731.1																BDB98445.1					QXJ29159.1
5127	Acidianus brierleyi		AWR95732.1																BDB98446.1					QXJ29160.1
5128	Acidianus brierleyi		AWR96074.1	EZQ01693.1															BDB98447.1					QXJ29161.1
5129	Acidianus brierleyi		AWR95733.1	EZQ01692.1															BDB98448.1					QXJ29162.1
5130	Acidianus brierleyi		AWR96075.1	EZQ01691.1															BDB98449.1					QXJ29163.1
5131	Acidianus brierleyi		AWR95734.1	EZQ01690.1															BDB98450.1					QXJ29164.1
5132	Acidianus brierleyi		AWR95735.1									BCS93640.1	QCO29097.1	ABP95390.1		EHP70361.1	AAY81140.1		BDB98254.1	BBD73885.1	ADB88597.1		QGR18346.1	QXJ27998.1	AAK42749.1		BAB65068.1
5133	Acidianus brierleyi		AWR95736.1	EZQ11706.1			ARM74677.1		AWR98072.1		AWR98574.1	BCS93241.1	QCO29346.1	ABP95155.1	QKR00651.1	EHP69822.1	AAY81529.1		BDB99384.1	BBD73814.1	ADB88527.1		QGR18187.1	QXJ27931.1	AAK42812.1		BAB67720.1
5134	Acidianus brierleyi		AWR95737.1	EZQ11707.1			ARM74678.1		AWR98071.1		AWR98573.1	BCS93242.1	QCO29345.1	ABP95156.1	QKR00652.1		AAY81528.1		BDB99383.1	BBD73813.1	ADB88528.1		QGR18188.1	QXJ27932.1	AAK42811.1		BAB67721.1
5135	Acidianus brierleyi		AWR95738.1
5136	Acidianus brierleyi		AWR95739.1				ARM75483.1												BDB98019.1					QXJ29468.1
5139	Acidianus brierleyi		AWR95741.1	EZQ01999.1			ARM74676.1		AWR98074.1	AEB94739.1	AWS00696.1	BCS94096.1	QCO30825.1	ABP95751.1	QKQ99258.1		AAY81514.1		BDB98322.1		ADB86403.1		QGR16383.1	QXJ29355.1	AAK42251.1		BAB65741.1
5140	Acidianus brierleyi		AWR95742.1	EZQ01998.1			ARM74675.1		AWR98075.1	AEB94738.1	AWS00078.1	BCS94097.1	QCO30824.1	ABP95752.1	QKQ99259.1	EHP68285.1	AAY81515.1		BDB98321.1		ADB86404.1		QGR16382.1	QXJ29354.1	AAK42250.1		BAB65740.1
5141	Acidianus brierleyi		AWR95743.1														AAY80061.1								AAK41963.1
5142	Acidianus brierleyi		AWR95744.1														AAY80062.1								AAK41962.1
5146	Acidianus brierleyi		AWR95747.1				ARM75506.1				AWR98754.1		QCO29145.1	ABP95368.1	QKR00223.1											BBG25874.1
5149	Acidianus brierleyi		AWR95749.2	EZQ10583.1						AEB95060.1	AWS00324.1	BCS93737.1	QCO31103.1		QKQ99053.1		AAY81035.1		BDB99381.1	BBD73716.1	ADB88529.1		QGR18334.1	QXJ27933.1			BAK54146.1
5150	Acidianus brierleyi		AWR95750.1	EZQ10582.1			ARM74669.1			AEB95061.1	AWS00323.1	BCS93736.1	QCO31104.1	ABP95449.1	QKQ99052.1	EHP70022.1	AAY81034.1		BDB99380.1	BBD73717.1	ADB88530.1		QGR18333.1	QXJ27934.1	AAK42810.1		BAB65053.1
5151	Acidianus brierleyi		AWR95751.1	EZQ11380.1			ARM76911.1				AWR98672.1					EHP69745.1	AAY81530.1		BDB98431.1	BBD72143.1	ADB86724.1		QGR17311.1	QXJ27621.1	AAK43118.1		BAB66674.1
																			BDC00016.1	BBD73235.1	ADB88253.1			QXJ29405.1
5152	Acidianus brierleyi		AWR95752.1	EZQ06704.1			ARM75504.1					BCS93624.1	QCO29130.1		QKR00815.1	EHP69766.1	AAY80439.1		BDB98727.1		ADB88412.1		QGR18301.1	QXJ27792.1	AAK42920.1		BAB65019.1
5153	Acidianus brierleyi		AWR95753.1	EZQ04900.1			ARM75488.1				AWS00453.1	BCS93521.1	QCO29279.1	ABP95227.1		EHP70343.1	AAY80442.1		BDB98768.1		ADB86086.1		QGR17354.1	QXJ28408.1	AAK42626.1		BAB66719.1
																								QXJ28928.1
5156	Acidianus brierleyi		AWR96079.1				ARM75524.1																QGR17248.1				BAB66611.1
5159	Acidianus brierleyi		AWR95758.1	EZQ01783.1			ARM74659.1		AWR98164.1	AEB95794.1	AWR99051.1	BCS92458.1	QCO29876.1	ABP94563.1	QKR01063.1	EHP71142.1	AAY81574.1		BDB99274.1		ADB88599.1		QGR18045.1	QXJ28001.1	AAK42745.1		BAB67528.1
5160	Acidianus brierleyi		AWR96080.1	EZQ01782.1			ARM74658.1		AWR98163.1	AEB95793.1	AWR99052.1	BCS92459.1	QCO29875.1	ABP94564.1	QKR00214.1	EHP71143.1	AAY81577.1		BDB99275.1		ADB88598.1		QGR18046.1	QXJ28000.1	AAK42746.1		BAB67529.1
5161	Acidianus brierleyi		AWR95759.1	EZQ01781.1			ARM74657.1		AWR96189.1	AEB95792.1	AWR99053.1	BCS92460.1	QCO29874.1	ABP94565.1	QKR00215.1	EHP71144.1	AAY81576.1		BDB99276.1	BBD72053.1			QGR18047.1	QXJ27999.1	AAK42748.1		BAB67530.1
5163	Acidianus brierleyi		AWR95760.1	EZQ01789.1			ARM74663.1		AWR96193.1	AEB95679.1	AWR99043.1	BCS92455.1	QCO29762.1	ABP94560.1	QKQ99067.1	EHP70937.1	AAY81578.1		BDB99270.1		ADB88608.1		QGR18041.1	QXJ28005.1	AAK42741.1		BAB67524.1
										AEB95797.1	AWR99207.1	BCS92660.1	QCO29879.1	ABP94693.1	QKR00183.1	EHP71053.1
5168	Acidianus brierleyi		AWR96083.1
5169	Acidianus brierleyi		AWR95764.1	EZQ04951.1	AEE94655.1		ARM75260.1		AWR96767.1										BDB99993.1		ADB88191.1	MUN29875.1		QXJ27539.1	AAK43185.1	BBG27625.1
5170	Acidianus brierleyi		AWR95765.1	EZQ04952.1	AEE94656.1		ARM75261.1		AWR96768.1										BDB99992.1		ADB88190.1	MUN29876.1		QXJ27538.1	AAK43186.1	BBG27624.1
5171	Acidianus brierleyi		AWR95766.1	EZQ04915.1	AEE94657.1		ARM77053.1		AWR96769.1										BDB99991.1		ADB88189.1	MUN29877.1		QXJ27537.1	AAK43187.1	BBG27623.1
5172	Acidianus brierleyi		AWR95767.1																BDB98238.1	BBD73425.1	ADB86387.1		QGR18157.1	QXJ29314.1	AAK41579.1		BAB67685.1
5173	Acidianus brierleyi		AWR95768.1	EZQ10047.1			ARM75440.1												BDB98239.1		ADB86386.1						BAB67686.1
																			BDB98381.1
5174	Acidianus brierleyi		AWR95769.1	EZQ10046.1								BCS93556.1									ADB86385.1				AAK41575.1		BAB67687.1
5176	Acidianus brierleyi		AWR95770.1		AEE94658.1		ARM75262.1		AWR96770.1										BDB99983.1		ADB88177.1	MUN29878.1		QXJ27525.1	AAK43199.1	BBG27627.1
5177	Acidianus brierleyi		AWR95771.1		AEE94659.1		ARM75263.1												BDB99982.1		ADB88178.1	MUN29879.1		QXJ27526.1	AAK43198.1	BBG27628.1
5178	Acidianus brierleyi		AWR95772.2		AEE94660.1
5179	Acidianus brierleyi		AWR95773.1	EZQ11368.1						AEB95777.1	AWR99014.1	BCS92487.1	QCO29856.1	ABP94583.1	QKR00234.1	EHP69042.1			BDB99609.1	BBD73174.1
5180	Acidianus brierleyi		AWR95774.1	EZQ11719.1						AEB95300.1	AWR98571.1	BCS93233.1	QCO29349.1	ABP95153.1	QKQ99014.1	EHP69724.1	AAY81531.1		BDB98454.1		ADB86164.1		QGR16697.1	QXJ29112.1	AAK41438.1		BAK54446.1
				EZQ11366.1
5181	Acidianus brierleyi		AWR95775.1
5182	Acidianus brierleyi		AWR95776.1
5186	Acidianus brierleyi		AWR95780.1	EZQ07068.1			ARM76870.1		AWR98024.1	AEB95809.1	AWR99030.1	BCS92434.1	QCO29891.1	ABP94547.1	QKR00165.1	EHP71047.1		QGR20315.1	BDB99608.1		ADB88188.1	MUN29018.1	QGR16542.1	QXJ27536.1	AAK43188.1	BBG27727.1	BAB65897.1
5189	Acidianus brierleyi		AWR95783.1	EZQ07076.1			ARM76867.1		AWR98021.1	AEB94832.1		BCS93999.1	QCO30903.1	ABP95667.1	QKR00802.1	EHP68190.1		QGR20313.1	BDB99604.1				QGR16547.1			BBG27732.1	BAB65892.1
5196	Acidianus brierleyi		AWR96086.1	EZQ11709.1	AEE93247.1	MUM65877.1	ARM76686.1			AEB95218.1	AWS00746.1	BCS92379.1			QKR00798.1		AAY81286.1				ADB88449.1		QGR18418.1	QXJ27849.1		BBG26054.1
																								QXJ29134.1
5197	Acidianus brierleyi		AWR95789.1		AEE93246.1	MUM65876.1	ARM76687.1					BCS92380.1			QKR00799.1		AAY81287.1						QGR16477.1			BBG26055.1
5198	Acidianus brierleyi		AWR95790.1																							BBG27831.1
5202	Acidianus brierleyi		AWR96087.1	EZQ02000.1		MUM65822.1	ARM74726.1		AWR96170.1		AWR99122.1	BCS92396.1	QCO29921.1	ABP94513.1	QKR00249.1	EHP69107.1					ADB86203.1		QGR18332.1	QXJ28466.1	AAK42664.1		BAB65051.1
5203	Acidianus brierleyi		AWR95794.1				ARM74681.1		AWR98068.1						QKR00692.1	EHP68012.1	AAY81569.1		BDB98299.1		ADB86219.1		QGR16746.1		AAK42268.1		BAB66070.1
5204	Acidianus brierleyi		AWR95795.1	EZQ04914.1			ARM74690.1		AWR98067.2	AEB95128.1	AWS00392.1	BCS93685.1	QCO31123.1	ABP95411.1	QKR00702.1	EHP69870.1							QGR17491.1				BAB66863.1
5205	Acidianus brierleyi		AWR95796.1	EZQ04921.1			ARM74691.1		AWR98066.1	AEB95129.1	AWS00391.1	BCS93684.1	QCO29079.1	ABP95410.1	QKR00803.1	EHP69871.1	AAY79733.1		BDB98575.1		ADB88402.1		QGR17492.1	QXJ27775.1	AAK42930.1		BAB66864.1
5206	Acidianus brierleyi		AWR95797.1	EZQ04920.1			ARM74692.1		AWR98065.1	AEB95130.1	AWS00390.1	BCS93683.1	QCO29080.1	ABP95409.1	QKR00804.1	EHP69872.1	AAY79732.1		BDB98574.1		ADB88403.1		QGR17493.1	QXJ27776.1	AAK42929.1		BAB66865.1
5207	Acidianus brierleyi		AWR95798.1	EZQ04919.1			ARM74693.1		AWR98355.1	AEB95131.1	AWS00389.1	BCS93682.1	QCO31124.1	ABP95408.1	QKR00805.1	EHP69873.1	AAY79731.1		BDB98573.1		ADB88404.1		QGR17494.1	QXJ27777.1	AAK42928.1		BAB66866.1
5208	Acidianus brierleyi		AWR95799.1	EZQ02001.1		MUM65814.1	ARM74718.1		AWR96270.1						QKR00657.1	EHP69771.1	AAY81521.1	QGR19851.1	BDB98314.1		ADB86461.1		QGR17518.1	QXJ29347.1	AAK42243.1		BAB66895.1
																			BDB98432.1		ADB86725.1			QXJ29407.1
5209	Acidianus brierleyi		AWR95800.1		AEE94201.1		ARM76497.1				AWR98612.1								BDB97413.1	BBD72008.1	ADB87471.1		QGR16560.1	QXJ29976.1	AAK40857.1	BBG26515.1	BAB65881.1
																					ADB88102.1				AAK42281.1
5211	Acidianus brierleyi		AWR95802.1				ARM75254.1		AWR96762.1	AEB95877.1	AWR98369.1	BCS93510.1	QCO29270.1	ABP95236.1			AAY80468.1		BDB98765.1	BBD72980.1	ADB86089.1		QGR18310.1	QXJ28411.1	AAK42629.1		BAB65028.1
																					ADB86111.1			QXJ28437.1	AAK42652.1
5212	Acidianus brierleyi		AWR95803.1				ARM75480.1		AWR96896.1		AWR98365.1	BCS93528.1	QCO29286.1	ABP95218.1	QKR00205.1	EHP69691.1	AAY81446.1		BDB99931.1	BBD72863.1	ADB88359.1		QGR18348.1	QXJ27738.1	AAK42977.1		BAB65070.1
5242	Acidianus brierleyi		AWR95831.1	EZQ02057.1		MUM65828.1	ARM77009.1		AWR96320.1	AEB95891.1	AWR99230.1	BCS92294.1	QCO29971.1	ABP94456.1	QKR00076.1	EHP69169.1	AAY79661.1	QGR19122.1	BDB99231.1	BBD72967.1	ADB88642.1	MUN29010.1	QGR17522.1	QXJ28038.1	AAK42711.1	BBG27714.1	BAK54672.1
5243	Acidianus brierleyi		AWR95832.1	EZQ02056.1		MUM65827.1	ARM74799.1		AWR96319.1	AEB95892.1	AWR99231.1	BCS92293.1	QCO29972.1	ABP94455.1	QKR01042.1	EHP69170.1	AAY79662.1	QGR19123.1	BDB99230.1	BBD72966.1	ADB88643.1	MUN29009.1	QGR17523.1	QXJ28039.1	AAK42710.1	BBG27713.1	BAB66901.1
5322	Acidianus copahuensis			EZQ03098.1
5329	Acidianus copahuensis			EZQ03231.1
5369	Acidianus copahuensis			EZQ03144.1
5453	Acidianus copahuensis			EZQ11727.1																	ADB87484.1
5454	Acidianus copahuensis			EZQ11728.1
5455	Acidianus copahuensis			EZQ11705.1
5458	Acidianus copahuensis			EZQ11729.1
5459	Acidianus copahuensis			EZQ11730.1
5460	Acidianus copahuensis			EZQ11731.1
5463	Acidianus copahuensis			EZQ11732.1
5464	Acidianus copahuensis			EZQ11733.1
5465	Acidianus copahuensis			EZQ11734.1
5466	Acidianus copahuensis			EZQ11710.1			ARM75517.1			AEB95293.1	AWS00469.1	BCS93249.1	QCO31144.1	ABP95162.1	QKR00906.1	EHP70151.1	AAY81526.1		BDB98311.1	BBD72430.1	ADB86464.1		QGR16374.1	QXJ29341.1	AAK42240.1		BAB65731.1
5473	Acidianus copahuensis			EZQ11717.1			ARM75547.1			AEB94846.1	AWS00711.1	BCS93937.1	QCO31352.1	ABP95609.1	QKQ99124.1	EHP68105.1	AAY80452.1		BDB98061.1		ADB86205.1		QGR16696.1	QXJ28468.1	AAK42666.1		BAB66087.1
				EZQ09964.1
5476	Acidianus copahuensis			EZQ11735.1
5477	Acidianus copahuensis			EZQ11736.1
5478	Acidianus copahuensis			EZQ11720.1
5479	Acidianus copahuensis			EZQ11721.1			ARM76998.1		AWR98064.1								AAY80426.1		BDB98029.1	BBD71853.1	ADB86104.1		QGR18323.1	QXJ28426.1	AAK41404.1		BAB65043.1
																	AAY80460.1		BDB98749.1		ADB86869.1			QXJ29462.1	AAK42644.1
																			BDB99706.1
5481	Acidianus copahuensis			EZQ11723.1													AAY81482.1		BDB98429.1		ADB86722.1			QXJ29403.1
5482	Acidianus copahuensis			EZQ11724.1			ARM75528.1										AAY80462.1		BDB98422.1	BBD73763.1	ADB86106.1			QXJ28428.1	AAK42646.1		BAK54136.1
																			BDB98747.1		ADB86715.1			QXJ29396.1
5483	Acidianus copahuensis			EZQ11725.1			ARM74694.1		AWR98063.1								AAY80427.1		BDB98028.1	BBD72765.1	ADB86720.1		QGR18322.1	QXJ29401.1	AAK41405.1		BAB65042.1
																			BDB98427.1		ADB86868.1			QXJ29461.1
5485	Acidianus copahuensis			EZQ11737.1
				EZQ01645.1
5486	Acidianus copahuensis			EZQ01837.1
5501	Acidianus copahuensis			EZQ01786.1
5505	Acidianus copahuensis			EZQ01790.1		MUM65823.1	ARM74745.1		AWR96188.1	AEB95791.1	AWR99054.1	BCS92461.1	QCO29873.1	ABP94566.1	QKR00216.1	EHP71145.1	AAY80435.1		BDB98391.1	BBD73876.1			QGR18040.1				BAB67523.1
									AWR96194.1
5510	Acidianus copahuensis			EZQ01795.1			ARM74662.1		AWR96192.1	AEB95639.1	AWR99152.1	BCS92698.1	QCO29730.1	ABP94726.1	QKR00344.1	EHP70874.1			BDB99269.1		ADB88609.1		QGR18042.1	QXJ28006.1	AAK42740.1		BAB67525.1
5511	Acidianus copahuensis			EZQ01840.1						AEB95173.1			QCO29378.1	ABP95128.1	QKR00187.1		AAY81151.1		BDB99541.1		ADB86409.1		QGR18448.1	QXJ29287.1	AAK41958.1		BAB66209.1
5534	Acidianus copahuensis			EZQ01843.1
5557	Acidianus copahuensis			EZQ01836.1
				EZQ12021.1
5558	Acidianus copahuensis			EZQ11921.1
				EZQ11352.1
				EZQ10891.1
				EZQ10945.1
				EZQ01713.1
				EZQ10093.1
				EZQ02046.1
				EZQ06706.1
				EZQ11263.1
				EZQ11265.1
				EZQ04904.1
5562	Acidianus copahuensis			EZQ12053.1
5563	Acidianus copahuensis			EZQ12023.1			ARM76130.1		AWR96223.1							EHP68926.1		QGR19746.1	BDB99396.1		ADB86543.1	MUN28497.1		QXJ29426.1	AAK41528.1	BBG25937.1
																		QGR19748.1				MUN28522.1
																		QGR20429.1
5566	Acidianus copahuensis			EZQ12026.1
5570	Acidianus copahuensis			EZQ12055.1
5572	Acidianus copahuensis			EZQ12056.1
5589	Acidianus copahuensis			EZQ12044.1
5592	Acidianus copahuensis			EZQ12046.1
5593	Acidianus copahuensis			EZQ12060.1
5601	Acidianus copahuensis			EZQ02171.1
5603	Acidianus copahuensis			EZQ02173.1
5604	Acidianus copahuensis			EZQ10222.1			ARM75369.1										AAY81425.1		BDB99405.1	BBD73622.1	ADB88508.1	MUN29101.1		QXJ27908.1	AAK42829.1	BBG27870.1
5605	Acidianus copahuensis			EZQ10229.1																BBD73538.1
5607	Acidianus copahuensis			EZQ10224.1															BDB98452.1		ADB86569.1			QXJ29103.1			BAK54693.1
5608	Acidianus copahuensis			EZQ10225.1															BDB98451.1		ADB86570.1			QXJ29102.1			BAB67037.1
5609	Acidianus copahuensis			EZQ10230.1
5611	Acidianus copahuensis			EZQ10227.1		MUM65937.1					AWS00415.1	BCS92494.1	QCO29851.1	ABP94589.1		EHP69852.1	AAY81097.1			BBD73249.1	ADB88236.1	MUN29793.1	QGR17356.1	QXJ27599.1			BAK54634.1
5613	Acidianus copahuensis			EZQ11331.1											QKR00690.1
				EZQ11351.1
				EZQ10617.1
				EZQ06584.1
5617	Acidianus copahuensis			EZQ11402.1
5620	Acidianus copahuensis			EZQ11404.1
5621	Acidianus copahuensis			EZQ11405.1
5622	Acidianus copahuensis			EZQ11406.1
5623	Acidianus copahuensis			EZQ11407.1	AEE94706.1							BCS93292.1							BDB99891.1
5624	Acidianus copahuensis			EZQ11408.1
5626	Acidianus copahuensis			EZQ11409.1
5627	Acidianus copahuensis			EZQ11337.1												EHP67986.1										BBG25946.1
																EHP69008.1
5628	Acidianus copahuensis			EZQ11410.1
5629	Acidianus copahuensis			EZQ11411.1												EHP69006.1										BBG25944.1
5633	Acidianus copahuensis			EZQ11414.1
5634	Acidianus copahuensis			EZQ11415.1
5635	Acidianus copahuensis			EZQ11339.1
5638	Acidianus copahuensis			EZQ11416.1
5639	Acidianus copahuensis			EZQ11417.1	AEE94480.1		ARM76129.1											QGR19749.1				MUN28521.1	QGR17634.1
5640	Acidianus copahuensis			EZQ11418.1
5641	Acidianus copahuensis			EZQ11342.1			ARM76128.1											QGR19750.1				MUN28519.1	QGR17637.1		AAK41834.1
5642	Acidianus copahuensis			EZQ11343.1			ARM76127.1											QGR19751.1				MUN28518.1	QGR17638.1		AAK41835.1
5643	Acidianus copahuensis			EZQ11344.1			ARM76126.1											QGR19752.1				MUN28517.1	QGR17639.1	QXJ28566.1	AAK41836.1
5644	Acidianus copahuensis			EZQ11345.1													AAY81219.1				ADB86816.1		QGR17640.1				BAB67058.1
5645	Acidianus copahuensis			EZQ11419.1
5646	Acidianus copahuensis			EZQ11420.1
5647	Acidianus copahuensis			EZQ11421.1
5649	Acidianus copahuensis			EZQ11423.1
5650	Acidianus copahuensis			EZQ11424.1
5651	Acidianus copahuensis			EZQ11346.1
5655	Acidianus copahuensis			EZQ11426.1
5656	Acidianus copahuensis			EZQ11349.1	AEE94512.1		ARM76812.1				AWR98748.1	BCS93591.1	QCO29238.1	ABP95269.1	QKR00793.1	EHP70019.1			BDB98278.1					QXJ28731.1			BAB67110.1
5658	Acidianus copahuensis			EZQ11427.1
5659	Acidianus copahuensis			EZQ11428.1
5663	Acidianus copahuensis			EZQ11431.1
5664	Acidianus copahuensis			EZQ11432.1
5668	Acidianus copahuensis			EZQ11354.1								BCS93609.1							BDB99943.1	BBD73698.1				QXJ27752.1	AAK42960.1
5669	Acidianus copahuensis			EZQ11355.1								BCS93610.1							BDB99944.1	BBD73592.1				QXJ27753.1	AAK42959.1
5670	Acidianus copahuensis			EZQ11356.1								BCS93611.1							BDB99945.1	BBD73591.1	ADB88210.1			QXJ27754.1	AAK42958.1
5671	Acidianus copahuensis			EZQ11357.1								BCS93607.1							BDB99726.1	BBD73216.1				QXJ27755.1	AAK42957.1
												BCS93614.1							BDB99733.1	BBD73243.1
																			BDB99946.1	BBD73590.1
5676	Acidianus copahuensis			EZQ11361.1			ARM76995.1												BDB99660.1	BBD72927.1	ADB86340.1			QXJ28726.1	AAK41542.1
																			BDB99710.1
5677	Acidianus copahuensis			EZQ11435.1
5678	Acidianus copahuensis			EZQ11362.1			ARM75576.1													BBD72924.1				QXJ28727.1	AAK41541.1
5680	Acidianus copahuensis			EZQ11436.1								BCS93574.1
5681	Acidianus copahuensis			EZQ11364.1													AAY81551.1		BDC00053.1		ADB88296.1			QXJ27657.1	AAK43080.1
5682	Acidianus copahuensis			EZQ11365.1													AAY81550.1		BDC00055.1		ADB88298.1			QXJ27659.1	AAK43079.1
5684	Acidianus copahuensis			EZQ11367.1
5687	Acidianus copahuensis			EZQ11438.1
5692	Acidianus copahuensis			EZQ11440.1
5696	Acidianus copahuensis			EZQ11441.1
5697	Acidianus copahuensis			EZQ11375.1
5704	Acidianus copahuensis			EZQ11381.1
5711	Acidianus copahuensis			EZQ11443.1
[truncated: 10,298 more rows]

## Sheet: PanMatLOCUS
Cluster Number	Reference Species	Acidianus ambivalens LEI10	Acidianus brierleyi DSM1651	Acidianus copahuensis ALE1	Acidianus hospitalis W1	Acidianus infernus DSM3191	Acidianus manzaensis YN25	Aramenus sulfurataquae AZ1	Acidianus sulfidivorans JP7	Metallosphaera cuprina Ar4	Metallosphaera hakonensis DSM7519	Metallosphaera javensis AS7	Metallosphaera prunae Ron12II	Metallosphaera sedula DSM5348	Metallosphaera tengchongensis RicA	Metalosphaera yellowstonensis MK1	Sulfolobus acidocaldarius DSM639	Stygiolobus azoricus FC6	Saccharolobus caldissimus JCM32116	Sulfodiicoccus acidiphilus HS1	Sulfolobus islandicus LD85	Sulfuracidifex metallicus DSM6482	Sulfurisphaera ohwakuensis TA1	Saccharolobus shibatae B12	Saccharolobus solfataricus P2	Sulfuracidifex tepidarius IC007	Sulfurisphaera tokodaii str7
1	Acidianus ambivalens	D1866_00005	DFR85_11605	CM19_11295	Ahos_1027	D1867_03085	B6F84_09235		DFR86_07940	Mcup_1212	DFR87_00645	MjAS7_1745			GWK48_00040			D1868_04830	SACC_12500		LD85_0436	GC250_09550	D1869_06680	J5U23_02247	SSO2095	IC007_0222	STK_09290
3	Acidianus ambivalens	D1866_00015	DFR85_11615	CM19_11285	Ahos_1029	D1867_03075	B6F84_09245		DFR86_07950	Mcup_1210	DFR87_00665	MjAS7_1788			GWK48_00055		Saci_1440	D1868_04840	SACC_12470		LD85_0438	GC250_04280	D1869_06690	J5U23_02244	SSO2093
4	Acidianus ambivalens	D1866_00020			Ahos_1030	D1867_03070												D1868_00110					D1869_06245				STK_09820
7	Acidianus ambivalens	D1866_00035			Ahos_1033	D1867_03055	B6F84_09295		DFR86_07985
8	Acidianus ambivalens	D1866_00040			Ahos_1034	D1867_03050
9	Acidianus ambivalens	D1866_00045		CM19_12825	Ahos_1035	D1867_03045	B6F84_09285		DFR86_07980
12	Acidianus ambivalens	D1866_00060	DFR85_02505		Ahos_1038	D1867_03030	B6F84_12410		DFR86_10595
14	Acidianus ambivalens	D1866_00070	DFR85_11790	CM19_10545	Ahos_1040	D1867_03020	B6F84_09300		DFR86_07990	Mcup_1132	DFR87_04135	MjAS7_1099	DFR88_04540	Msed_0409	GWK48_00030				SACC_12450	HS1genome_2088		GC250_09615	D1869_04170			IC007_0206	STK_07960
16	Acidianus ambivalens	D1866_00080	DFR85_00060	CM19_04830	Ahos_1042	D1867_03010	B6F84_01275		DFR86_01270	Mcup_1772	DFR87_05325	MjAS7_0920	DFR88_05135	Msed_0296	GWK48_06620	MetMK1DRAFT_00018960	Saci_2272	D1868_08715	SACC_23070	HS1genome_1234	LD85_2988	GC250_09680	D1869_12985	J5U23_00852	SSO2642	IC007_0193	STK_23700
17	Acidianus ambivalens	D1866_00085	DFR85_00065	CM19_04825		D1867_03005	B6F84_01270		DFR86_01265	Mcup_1773	DFR87_05330	MjAS7_0919	DFR88_05140	Msed_0295	GWK48_06615	MetMK1DRAFT_00018970	Saci_2273		SACC_23080	HS1genome_1233	LD85_2987	GC250_09675	D1869_12980	J5U23_00851	SSO2643	IC007_0194	STK_23690
18	Acidianus ambivalens	D1866_00095			Ahos_1046
19	Acidianus ambivalens	D1866_00100				D1867_02990													SACC_15970
26	Acidianus ambivalens	D1866_00140		CM19_03320	Ahos_1055	D1867_02950											Saci_1016	D1868_08505	SACC_31930	HS1genome_2263	LD85_2376		D1869_12765	J5U23_00243	SSO0009		STK_23240
54	Acidianus ambivalens	D1866_00280		CM19_02495	Ahos_1082	D1867_02810	B6F84_09480		DFR86_08165	Mcup_1826	DFR87_05575	MjAS7_0859	DFR88_05390	Msed_0245	GWK48_06385	MetMK1DRAFT_00019690	Saci_0427	D1868_08615	SACC_31540	HS1genome_1484	LD85_2412		D1869_12915	J5U23_00278	SSO12199		STK_23565
73	Acidianus ambivalens	D1866_00375	DFR85_09200	CM19_07710	Ahos_1101	D1867_02715	B6F84_09575		DFR86_08260		DFR87_08530	MjAS7_0295	DFR88_08200		GWK48_03795	MetMK1DRAFT_00031490	Saci_1625	D1868_05515	SACC_03330			GC250_01610	D1869_08475			IC007_1341
113	Acidianus ambivalens	D1866_00575			Ahos_1139	D1867_02515
206	Acidianus ambivalens	D1866_01055	DFR85_08775		Ahos_1235	D1867_02040						MjAS7_2751									LD85_1594		D1869_07655				STK_13040
																											STK_13600
209	Acidianus ambivalens	D1866_01085	DFR85_11230			D1867_02020	B6F84_10350		DFR86_09040	Mcup_0451	DFR87_09735	MjAS7_2934	DFR88_09300	Msed_1782	GWK48_02545		Saci_1290			HS1genome_0974	LD85_1300	GC250_11135
							B6F84_10550
							B6F84_10620
227	Acidianus ambivalens	D1866_01175	DFR85_00460		Ahos_1255	D1867_01930	B6F84_11360		DFR86_09675							MetMK1DRAFT_00007940		D1868_03910	SACC_22650			GC250_01795	D1869_14990			IC007_1376	STK_01180
234	Acidianus ambivalens	D1866_01220	DFR85_10005	CM19_05790	Ahos_1262	D1867_01885	B6F84_10745		DFR86_09085	Mcup_1579	DFR87_01430		DFR88_04015		GWK48_07560	MetMK1DRAFT_00014480	Saci_2171	D1868_09070				GC250_00955	D1869_11910			IC007_1210	STK_21780
																	Saci_2176
235	Acidianus ambivalens	D1866_01225	DFR85_10010	CM19_05795	Ahos_1263	D1867_01880	B6F84_10750		DFR86_09090	Mcup_1578	DFR87_01435	MjAS7_1260	DFR88_04020	Msed_0517	GWK48_07565	MetMK1DRAFT_00014470	Saci_2177	D1868_00320				GC250_11500	D1869_11905			IC007_0994	STK_21770
283	Acidianus ambivalens	D1866_01480	DFR85_07460	CM19_03665	Ahos_1311	D1867_01625	B6F84_11000		DFR86_09345													GC250_10955				IC007_0802
284	Acidianus ambivalens	D1866_01485																			LD85_0837						STK_13025
285	Acidianus ambivalens	D1866_01490	DFR85_10350	CM19_04390								MjAS7_2109	DFR88_01130	Msed_1078					SACC_17030	HS1genome_1711			D1869_14115			IC007_1042	STK_26120
311	Acidianus ambivalens	D1866_01635				D1867_01465													SACC_07910		LD85_1432			J5U23_02574	SSO0902
349	Acidianus ambivalens	D1866_01830	DFR85_02490			D1867_01270			DFR86_10810		DFR87_00580				GWK48_07775	MetMK1DRAFT_00010500	Saci_0356		SACC_16290		LD85_2813	GC250_09690	D1869_08920	J5U23_00587	SSO9115	IC007_0191
350	Acidianus ambivalens	D1866_01835		CM19_00275	Ahos_1380	D1867_01265			DFR86_10815		DFR87_00575				GWK48_07770	MetMK1DRAFT_00010490	Saci_0357	D1868_03565	SACC_16280		LD85_2812	GC250_09695	D1869_08915	J5U23_00588	SSO1877	IC007_0190	STK_15860
401	Acidianus ambivalens	D1866_02095					B6F84_10560														LD85_1470		D1869_01165		SSO6468	IC007_1855	STK_03160
		D1866_05675																							SSO0853		STK_04054
402	Acidianus ambivalens	D1866_02100			Ahos_1432	D1867_01005	B6F84_11630		DFR86_09945
403	Acidianus ambivalens	D1866_02105		CM19_05160	Ahos_1433	D1867_01000	B6F84_11635		DFR86_09940
404	Acidianus ambivalens	D1866_02120	DFR85_04705			D1867_00990				Mcup_1042		MjAS7_1825	DFR88_00605	Msed_1183					SACC_24930	HS1genome_1816		GC250_08710		J5U23_01755		IC007_0096	STK_25815
405	Acidianus ambivalens	D1866_02125				D1867_00985				Mcup_1043			DFR88_00600	Msed_1184					SACC_24920	HS1genome_1815				J5U23_01756
407	Acidianus ambivalens	D1866_02150	DFR85_05090		Ahos_1614						DFR87_09525					MetMK1DRAFT_00017430			SACC_29160		LD85_1065		D1869_09880	J5U23_01924			STK_20030
		D1866_03135			Ahos_1726																		D1869_10785				STK_25780
		D1866_03780			Ahos_1769																		D1869_10825
408	Acidianus ambivalens	D1866_02155
409	Acidianus ambivalens	D1866_02160	DFR85_11120	CM19_01705	Ahos_0637		B6F84_02700					MjAS7_2100	DFR88_01110	Msed_1082				D1868_00335	SACC_10870			GC250_06820	D1869_10340			IC007_2533	STK_18340
		D1866_10925	DFR85_13095		Ahos_1442
410	Acidianus ambivalens	D1866_02165	DFR85_01170		Ahos_1898											MetMK1DRAFT_00009550			SACC_05090	HS1genome_0833	N/A						STK_22280
411	Acidianus ambivalens	D1866_02180			Ahos_1445
412	Acidianus ambivalens	D1866_02185	DFR85_12385		Ahos_1446														SACC_24990								STK_06880
413	Acidianus ambivalens	D1866_02190			Ahos_1447	D1867_00955
416	Acidianus ambivalens	D1866_02205			Ahos_1450	D1867_00940
417	Acidianus ambivalens	D1866_02210
418	Acidianus ambivalens	D1866_02215			Ahos_1452
422	Acidianus ambivalens	D1866_02235	DFR85_11595		Ahos_1456	D1867_00915			DFR86_01235		DFR87_12790	MjAS7_1479	DFR88_03015	Msed_0713	GWK48_09720	MetMK1DRAFT_00008690
423	Acidianus ambivalens	D1866_02240	DFR85_11600		Ahos_1457	D1867_00910	B6F84_01225		DFR86_01230		DFR87_12795	MjAS7_1480	DFR88_03010	Msed_0714	GWK48_09715	MetMK1DRAFT_00008680				HS1genome_1613
431	Acidianus ambivalens	D1866_02295	DFR85_12475		Ahos_1465	D1867_00855	B6F84_00315		DFR86_01140							MetMK1DRAFT_00009710	Saci_0004		SACC_20890		LD85_0006		D1869_11825	J5U23_00999	SSO2188		STK_21620
436	Acidianus ambivalens	D1866_02325	DFR85_11110	CM19_04995	Ahos_1470	D1867_00825	B6F84_11815		DFR86_10050		DFR87_10840		DFR88_10330		GWK48_01505	MetMK1DRAFT_00027050			SACC_19640		LD85_0136			J5U23_01128	SSO2332
453	Acidianus ambivalens	D1866_02415		CM19_12065	Ahos_1487	D1867_00735	B6F84_11900		DFR86_10145	Mcup_0653	DFR87_10775	MjAS7_2677	DFR88_10405	Msed_1579	GWK48_01565	MetMK1DRAFT_00026900			SACC_17880
460	Acidianus ambivalens	D1866_02450	DFR85_11345	CM19_12100	Ahos_1494	D1867_00700	B6F84_11935		DFR86_10180	Mcup_0660		MjAS7_2670	DFR88_10440	Msed_1572	GWK48_01455	MetMK1DRAFT_00026830
466	Acidianus ambivalens	D1866_02480	DFR85_11455	CM19_06690	Ahos_1500	D1867_00670	B6F84_11980		DFR86_10225	Mcup_0690	DFR87_11035	MjAS7_2639	DFR88_10595	Msed_1541	GWK48_01300	MetMK1DRAFT_00026570	Saci_1091	D1868_00820	SACC_08680	HS1genome_1260	LD85_1354	GC250_01845	D1869_13510			IC007_1415	STK_24660
468	Acidianus ambivalens	D1866_02490	DFR85_02495	CM19_06720	Ahos_1502	D1867_00660	B6F84_11990		DFR86_10235	Mcup_1272	DFR87_02530	MjAS7_1572	DFR88_02575	Msed_0797	GWK48_09470	MetMK1DRAFT_00010510	Saci_0355	D1868_05690	SACC_16300	HS1genome_1345	LD85_2814	GC250_08675	D1869_08925	J5U23_00586	SSO1876	IC007_0085	STK_15870
471	Acidianus ambivalens	D1866_02505	DFR85_02125	CM19_06705	Ahos_1505	D1867_00645	B6F84_12005		DFR86_10250	Mcup_1338	DFR87_00400	MjAS7_1688	DFR88_02210	Msed_0868	GWK48_00165			D1868_03450	SACC_32340	HS1genome_0712	LD85_2335	GC250_05005	D1869_03710	J5U23_00201	SSO0049	IC007_1999	STK_07570
475	Acidianus ambivalens	D1866_02525	DFR85_11080		Ahos_1509		B6F84_12025		DFR86_10275									D1868_05875			LD85_2815	GC250_10670	D1869_08930	J5U23_00585	SSO1875	IC007_0739	STK_15880
476	Acidianus ambivalens	D1866_02530	DFR85_00585		Ahos_1510	D1867_00615	B6F84_12030		DFR86_10280		DFR87_12160		DFR88_00975	Msed_1108		MetMK1DRAFT_00000960	Saci_1743		SACC_17510	HS1genome_0431		GC250_06230		J5U23_02113	SSO1647	IC007_2378
479	Acidianus ambivalens	D1866_02545	DFR85_00130	CM19_04780	Ahos_1513	D1867_00600	B6F84_13135		DFR86_11110									D1868_07695				GC250_09800	D1869_11450			IC007_2241	STK_20890
485	Acidianus ambivalens	D1866_02580
486	Acidianus ambivalens	D1866_02590			Ahos_0155	D1867_07545	B6F84_09005		DFR86_00250		DFR87_00285				GWK48_08080				SACC_00200	HS1genome_1085	LD85_2824	GC250_01660	D1869_04095	J5U23_01473	SSO1974	IC007_0099	STK_01520
		D1866_03200			Ahos_0184	D1867_11220			DFR86_03850		DFR87_12375								SACC_15440			GC250_05670	D1869_13550	J5U23_02322			STK_09980
		D1866_03610			Ahos_0223	D1867_11780													SACC_27410			GC250_06445					STK_20080
		D1866_03630			Ahos_0293														SACC_27820			GC250_06525					STK_24310
		D1866_04065			Ahos_0393																	GC250_06605
		D1866_04245			Ahos_1567																	GC250_08815
		D1866_07225			Ahos_1641																	GC250_11020
		D1866_07575			Ahos_1838
		D1866_08760			Ahos_1876
		D1866_08810			Ahos_1908
		D1866_08985
		D1866_09555
487	Acidianus ambivalens	D1866_02595			Ahos_1520							MjAS7_2317				MetMK1DRAFT_00005750	Saci_1970		SACC_16820	HS1genome_0581			D1869_10015	J5U23_01374	SSO8620		STK_09065
488	Acidianus ambivalens	D1866_02600			Ahos_1521											MetMK1DRAFT_00005740			SACC_16830	HS1genome_0582			D1869_10010		SSO1657	IC007_2551	STK_09060
489	Acidianus ambivalens	D1866_02605			Ahos_1522	D1867_00565
490	Acidianus ambivalens	D1866_02610	DFR85_15600		Ahos_1523	D1867_00560										MetMK1DRAFT_00002450			SACC_14790		LD85_0867		D1869_09805	J5U23_01631	SSO1932	IC007_2387	STK_17410
491	Acidianus ambivalens	D1866_02615			Ahos_1524							MjAS7_0979	DFR88_05035	Msed_0316					SACC_24960								STK_16880
492	Acidianus ambivalens	D1866_02620	DFR85_05130	CM19_01790	Ahos_1525											MetMK1DRAFT_00032870											STK_16870
493	Acidianus ambivalens	D1866_02630	DFR85_11490		Ahos_1528											MetMK1DRAFT_00023930					LD85_1188			J5U23_01348	SSO1160		STK_09860
494	Acidianus ambivalens	D1866_02635			Ahos_1529						DFR87_01240	MjAS7_2636				MetMK1DRAFT_00017630							D1869_13625			IC007_0403	STK_24930
498	Acidianus ambivalens	D1866_02660
499	Acidianus ambivalens	D1866_02665
500	Acidianus ambivalens	D1866_02670	DFR85_11465		Ahos_1535	D1867_00475	B6F84_12320		DFR86_10515														D1869_06695				STK_09250
501	Acidianus ambivalens	D1866_02675	DFR85_12005	CM19_11265	Ahos_1536	D1867_00470	B6F84_12315		DFR86_10510	Mcup_1055								D1868_03795					D1869_05715
502	Acidianus ambivalens	D1866_02690			Ahos_1542		B6F84_12275		DFR86_10470										SACC_23580		LD85_0105		D1869_03360	J5U23_01098	SSO2294		STK_06930
503	Acidianus ambivalens	D1866_02695			Ahos_1543	D1867_00435
504	Acidianus ambivalens	D1866_02700			Ahos_1544	D1867_00430
		D1866_08075
505	Acidianus ambivalens	D1866_02705			Ahos_1545	D1867_00425
506	Acidianus ambivalens	D1866_02725
507	Acidianus ambivalens	D1866_02730	DFR85_10315								DFR87_02085					MetMK1DRAFT_00009420					N/A			J5U23_01370
508	Acidianus ambivalens	D1866_02735	DFR85_10320								DFR87_02090					MetMK1DRAFT_00009430			SACC_30030		N/A			J5U23_01369		IC007_0882
509	Acidianus ambivalens	D1866_02740			Ahos_2137		B6F84_10435						DFR88_06780	Msed_2282	GWK48_02915	MetMK1DRAFT_00027970			SACC_07420			GC250_11140		J5U23_03149	SSO0143
							B6F84_10710															GC250_11585			SSO0782
510	Acidianus ambivalens	D1866_02745					B6F84_10430									MetMK1DRAFT_00027960						GC250_11145		J5U23_03150
							B6F84_10705
511	Acidianus ambivalens	D1866_02750					B6F84_10425									MetMK1DRAFT_00027950					LD85_1478	GC250_11150		J5U23_03151
							B6F84_10700
512	Acidianus ambivalens	D1866_02755																						J5U23_03152
513	Acidianus ambivalens	D1866_02760					B6F84_10420									MetMK1DRAFT_00027940						GC250_11155		J5U23_03153
							B6F84_10695
514	Acidianus ambivalens	D1866_02765					B6F84_10415															GC250_11160		J5U23_03154
515	Acidianus ambivalens	D1866_02770					B6F84_10410									MetMK1DRAFT_00027920						GC250_11165		J5U23_03155
							B6F84_10685
516	Acidianus ambivalens	D1866_02775					B6F84_10405
							B6F84_10680
517	Acidianus ambivalens	D1866_02780					B6F84_10400									MetMK1DRAFT_00027910								J5U23_03156
							B6F84_10675
518	Acidianus ambivalens	D1866_02785														MetMK1DRAFT_00027900								J5U23_03157
519	Acidianus ambivalens	D1866_02790					B6F84_10390									MetMK1DRAFT_00027890
							B6F84_10665
520	Acidianus ambivalens	D1866_02795					B6F84_10385									MetMK1DRAFT_00027880						GC250_11180		J5U23_03158
							B6F84_10660
521	Acidianus ambivalens	D1866_02800														MetMK1DRAFT_00027870						GC250_11185		J5U23_03159
522	Acidianus ambivalens	D1866_02805														MetMK1DRAFT_00027860						GC250_11190		J5U23_03160
523	Acidianus ambivalens	D1866_02810					B6F84_10640												SACC_19530					J5U23_03162
524	Acidianus ambivalens	D1866_02815	DFR85_08255				B6F84_10355									MetMK1DRAFT_00027820								J5U23_03163
							B6F84_10625
525	Acidianus ambivalens	D1866_02820
526	Acidianus ambivalens	D1866_02825														MetMK1DRAFT_00027810						GC250_11205		J5U23_03164		IC007_0618	STK_17270
		D1866_03625
527	Acidianus ambivalens	D1866_02830
528	Acidianus ambivalens	D1866_02835
529	Acidianus ambivalens	D1866_02840
530	Acidianus ambivalens	D1866_02845
531	Acidianus ambivalens	D1866_02850
532	Acidianus ambivalens	D1866_02855
533	Acidianus ambivalens	D1866_02860
534	Acidianus ambivalens	D1866_02865
535	Acidianus ambivalens	D1866_02870					B6F84_10575														LD85_1509			J5U23_03172
536	Acidianus ambivalens	D1866_02875
537	Acidianus ambivalens	D1866_02880														MetMK1DRAFT_00027740	Saci_0475							J5U23_03177
538	Acidianus ambivalens	D1866_02885
539	Acidianus ambivalens	D1866_02890
541	Acidianus ambivalens	D1866_02910	DFR85_00290	CM19_03710	Ahos_1557	D1867_00410	B6F84_12400		DFR86_10590													GC250_03055				IC007_1658
544	Acidianus ambivalens	D1866_02925
545	Acidianus ambivalens	D1866_02930
547	Acidianus ambivalens	D1866_02940				D1867_00380
550	Acidianus ambivalens	D1866_02955	DFR85_02610		Ahos_1566	D1867_00365	B6F84_04560						DFR88_00840	Msed_1136				D1868_06230	SACC_27800	HS1genome_2199			D1869_11785				STK_21560
551	Acidianus ambivalens	D1866_02960	DFR85_03335	CM19_04590	Ahos_1568	D1867_00360	B6F84_12730		DFR86_10900	Mcup_1735	DFR87_04750	MjAS7_1002	DFR88_04940	Msed_0334	GWK48_07630	MetMK1DRAFT_00018480	Saci_0293		SACC_29720	HS1genome_2211	LD85_2857		D1869_10170	J5U23_00724	SSO11114		STK_17955
554	Acidianus ambivalens	D1866_02980			Ahos_1829														SACC_28040		LD85_0843		D1869_10805
		D1866_04140
555	Acidianus ambivalens	D1866_03000			Ahos_0469						DFR87_01645	MjAS7_2380							SACC_17980		LD85_0631	GC250_03110		J5U23_00624			STK_00160
					Ahos_1575														SACC_26460		LD85_2773
556	Acidianus ambivalens	D1866_03005		CM19_00930		D1867_11030											Saci_0230	D1868_10695			LD85_1786			J5U23_02849	SSO0550	IC007_0368
557	Acidianus ambivalens	D1866_03010			Ahos_1576
558	Acidianus ambivalens	D1866_03015	DFR85_04730			D1867_07290						MjAS7_1730	DFR88_02055	Msed_0899			Saci_2080		SACC_28330				D1869_10045			IC007_0436
559	Acidianus ambivalens	D1866_03020	DFR85_04725			D1867_07295					DFR87_00200						Saci_2079		SACC_28340		LD85_0878					IC007_0435	STK_19195
560	Acidianus ambivalens	D1866_03025	DFR85_04810			D1867_06690	B6F84_13360		DFR86_00795			MjAS7_0035	DFR88_01430	Msed_1016		MetMK1DRAFT_00003520	Saci_1991						D1869_09810	J5U23_01744	SSO1468	IC007_2129	STK_19190
		D1866_04870				D1867_12040										MetMK1DRAFT_00008930
561	Acidianus ambivalens	D1866_03035			Ahos_1603	D1867_00025						MjAS7_0093			GWK48_11100	MetMK1DRAFT_00017290		D1868_06965	SACC_28850						SSO0838
562	Acidianus ambivalens	D1866_03045	DFR85_04920	CM19_01180	Ahos_1596	D1867_11880	B6F84_08875		DFR86_00910	Mcup_0932		MjAS7_0092	DFR88_09035	Msed_1835	GWK48_11015	MetMK1DRAFT_00033520	Saci_1905	D1868_06865	SACC_28840	HS1genome_1865	LD85_1147	GC250_03395	D1869_10995	J5U23_01409	SSO0837	IC007_0441	STK_19510
						D1867_00030	B6F84_13535									MetMK1DRAFT_00017330									SSO1624
																MetMK1DRAFT_00017410									SSO1780
563	Acidianus ambivalens	D1866_03050																							SSO0821
564	Acidianus ambivalens	D1866_03060	DFR85_04360			D1867_00045	B6F84_00440									MetMK1DRAFT_00000530								J5U23_01543		IC007_2230
			DFR85_04365
565	Acidianus ambivalens	D1866_03065	DFR85_04440			D1867_00050	B6F84_00425									MetMK1DRAFT_00000670		D1868_06890			LD85_1124	GC250_03370		J5U23_01515		IC007_2234
566	Acidianus ambivalens	D1866_03070				D1867_00055
567	Acidianus ambivalens	D1866_03080																						J5U23_01456
569	Acidianus ambivalens	D1866_03095																				GC250_03450
572	Acidianus ambivalens	D1866_03110
573	Acidianus ambivalens	D1866_03115
574	Acidianus ambivalens	D1866_03120
576	Acidianus ambivalens	D1866_03140		CM19_07025	Ahos_1620	D1867_07305										MetMK1DRAFT_00009290				HS1genome_1904			D1869_08760
577	Acidianus ambivalens	D1866_03145		CM19_07030	Ahos_1619											MetMK1DRAFT_00009300							D1869_08765				STK_15610
578	Acidianus ambivalens	D1866_03150	DFR85_04775
579	Acidianus ambivalens	D1866_03155	DFR85_13670				B6F84_05700		DFR86_04795	Mcup_1430	DFR87_03315	MjAS7_1478	DFR88_03020	Msed_0712	GWK48_08320	MetMK1DRAFT_00006180	Saci_1170			HS1genome_2044		GC250_11760		J5U23_01624	SSO1503	IC007_1027
580	Acidianus ambivalens	D1866_03160	DFR85_10360
581	Acidianus ambivalens	D1866_03165	DFR85_10365
582	Acidianus ambivalens	D1866_03180	DFR85_03910													MetMK1DRAFT_00006740		D1868_07595	SACC_25620			GC250_10180				IC007_0573
584	Acidianus ambivalens	D1866_03190	DFR85_04190	CM19_11370	Ahos_0333	D1867_11865	B6F84_05110		DFR86_04405	Mcup_1213	DFR87_00640	MjAS7_1742	DFR88_01995	Msed_0911	GWK48_00185		Saci_1160	D1868_07445	SACC_23260	HS1genome_1662	LD85_2594	GC250_07945	D1869_13685	J5U23_00425	SSO3051	IC007_2660	STK_25250
					Ahos_1625
585	Acidianus ambivalens	D1866_03195
587	Acidianus ambivalens	D1866_03210	DFR85_13010								DFR87_00105	MjAS7_1656							SACC_17280	HS1genome_1848
588	Acidianus ambivalens	D1866_03215	DFR85_13015	CM19_01440							DFR87_00110	MjAS7_1625							SACC_17290	HS1genome_1847					SSO0792		STK_19280
												MjAS7_1655
589	Acidianus ambivalens	D1866_03220
592	Acidianus ambivalens	D1866_03235	DFR85_15405	CM19_07975	Ahos_1629	D1867_11825	B6F84_03840		DFR86_03765	Mcup_1164	DFR87_01135	MjAS7_1887	DFR88_01425	Msed_1017								GC250_09990				IC007_0358
593	Acidianus ambivalens	D1866_03240			Ahos_1630
594	Acidianus ambivalens	D1866_03245			Ahos_1631	D1867_11810													SACC_09910			GC250_10840		J5U23_02380
597	Acidianus ambivalens	D1866_03260
598	Acidianus ambivalens	D1866_03265	DFR85_01715	CM19_00895	Ahos_0406		B6F84_12090				DFR87_09310	MjAS7_0118			GWK48_11195	MetMK1DRAFT_00032410			SACC_11200	HS1genome_0222	LD85_0515		D1869_06215		SSO1760		STK_10550
		D1866_03390	DFR85_02925		Ahos_1819						DFR87_11070	MjAS7_0854				MetMK1DRAFT_00023150			SACC_12580	HS1genome_1500					SSO2943
		D1866_04200	DFR85_14930									MjAS7_0881							SACC_25980
		D1866_04440										MjAS7_1029
		D1866_04925										MjAS7_1140
		D1866_07535										MjAS7_1233
		D1866_07660										MjAS7_1662
		D1866_08895										MjAS7_2242
		D1866_09480										MjAS7_2321
												MjAS7_2954
601	Acidianus ambivalens	D1866_03290			Ahos_1644	D1867_11765					DFR87_00020							D1868_03070	SACC_23690				D1869_07550				STK_13017
604	Acidianus ambivalens	D1866_03320	DFR85_12285	CM19_06730	Ahos_1651	D1867_11735	B6F84_08620		DFR86_07630	Mcup_1581	DFR87_05245	MjAS7_1256	DFR88_04030	Msed_0515	GWK48_07905			D1868_07395	SACC_26570		LD85_0577	GC250_09500	D1869_04610	J5U23_01874	SSO1566
611	Acidianus ambivalens	D1866_03355			Ahos_1658	D1867_11700
617	Acidianus ambivalens	D1866_03395	DFR85_01710	CM19_00890	Ahos_0405		B6F84_12095				DFR87_11075	MjAS7_0117			GWK48_07305	MetMK1DRAFT_00000940			SACC_04580	HS1genome_1026					SSO1072		STK_10560
		D1866_04205	DFR85_02920		Ahos_1820							MjAS7_0175			GWK48_10680	MetMK1DRAFT_00006380			SACC_11210	HS1genome_1499					SSO1182
		D1866_04735	DFR85_14925									MjAS7_0853			GWK48_11200	MetMK1DRAFT_00008470			SACC_12590						SSO1216
		D1866_04920										MjAS7_0880				MetMK1DRAFT_00015240			SACC_17400						SSO1336
		D1866_07530										MjAS7_1139				MetMK1DRAFT_00015850			SACC_24870						SSO1498
		D1866_08890										MjAS7_1232							SACC_25990						SSO1659
		D1866_09475										MjAS7_1615							SACC_27720						SSO1829
												MjAS7_1661							SACC_29250						SSO2944
												MjAS7_1718							SACC_29320						SSO3153
												MjAS7_2241							SACC_29830						SSO3172
												MjAS7_2320
												MjAS7_2953
618	Acidianus ambivalens	D1866_03405	DFR85_04765		Ahos_1664												Saci_1931						D1869_10800
619	Acidianus ambivalens	D1866_03410	DFR85_04015		Ahos_1827		B6F84_12965				DFR87_01335	MjAS7_1794	DFR88_01300	Msed_1044					SACC_30830	HS1genome_1263	LD85_0336		D1869_03345	J5U23_02040	SSO1835	IC007_0120	STK_06900
											DFR87_12450	MjAS7_1946								HS1genome_1583						IC007_2245
620	Acidianus ambivalens	D1866_03415	DFR85_04020		Ahos_1826						DFR87_12445	MjAS7_1947	DFR88_01295	Msed_1045					SACC_30840	HS1genome_1264	LD85_0337		D1869_03340	J5U23_02039	SSO1834	IC007_0121	STK_06890
622	Acidianus ambivalens	D1866_03425	DFR85_12520	CM19_11270	Ahos_1670	D1867_11670	B6F84_03900		DFR86_03810	Mcup_1281	DFR87_02490	MjAS7_1580	DFR88_02535	Msed_0804	GWK48_09485	MetMK1DRAFT_00010460			SACC_29340			GC250_11545	D1869_04380			IC007_1005	STK_11640
			DFR85_14790	CM19_08150																						IC007_2293
623	Acidianus ambivalens	D1866_03430			Ahos_1671							MjAS7_0172					Saci_0223						D1869_11060
624	Acidianus ambivalens	D1866_03435			Ahos_0446							MjAS7_0171	DFR88_09400	Msed_1766	GWK48_08235		Saci_0224						D1869_11065				STK_24290
625	Acidianus ambivalens	D1866_03440			Ahos_1995	D1867_11650													SACC_27910								STK_10930
		D1866_04995
626	Acidianus ambivalens	D1866_03445	DFR85_03055				B6F84_05755		DFR86_04825
627	Acidianus ambivalens	D1866_03450	DFR85_03060				B6F84_05750		DFR86_04820
628	Acidianus ambivalens	D1866_03455			Ahos_1673						DFR87_12630															IC007_0736	STK_20115
629	Acidianus ambivalens	D1866_03460	DFR85_02600		Ahos_1675	D1867_11645											Saci_1074	D1868_06240	SACC_21210		LD85_2487		D1869_04510	J5U23_00340	SSO12083		STK_08850
630	Acidianus ambivalens	D1866_03465
631	Acidianus ambivalens	D1866_03470			Ahos_1678	D1867_11635												D1868_00745				GC250_09525	D1869_03385				STK_06970
640	Acidianus ambivalens	D1866_03515			Ahos_1687	D1867_11590
660	Acidianus ambivalens	D1866_03620
663	Acidianus ambivalens	D1866_03635			Ahos_1719	D1867_11410
665	Acidianus ambivalens	D1866_03650	DFR85_13450	CM19_00350	Ahos_1722	D1867_00295	B6F84_05665							Msed_0463		MetMK1DRAFT_00015610	Saci_2076		SACC_12350		LD85_2497		D1869_06790	J5U23_00348	SSO3143	IC007_0653	STK_11700
666	Acidianus ambivalens	D1866_03655	DFR85_13230														Saci_2054						D1869_04855
667	Acidianus ambivalens	D1866_03665																					D1869_09840	J5U23_01391			STK_17470
668	Acidianus ambivalens	D1866_03670	DFR85_15695	CM19_01370		D1867_11255	B6F84_00355		DFR86_01110		DFR87_04550	MjAS7_1014	DFR88_04880	Msed_0346	GWK48_07590	MetMK1DRAFT_00018170	Saci_1746		SACC_24030	HS1genome_0682	LD85_2929	GC250_09790	D1869_05055	J5U23_00793	SSO2702		STK_11290
669	Acidianus ambivalens	D1866_03675
670	Acidianus ambivalens	D1866_03680	DFR85_14325	CM19_12000		D1867_11245	B6F84_00655		DFR86_11340	Mcup_1628	DFR87_01405	MjAS7_1178			GWK48_06830	MetMK1DRAFT_00015200			SACC_24050	HS1genome_0762	LD85_2927		D1869_06180	J5U23_00791	SSO2703		STK_09900
											DFR87_03895
671	Acidianus ambivalens	D1866_03685	DFR85_04050		Ahos_0384	D1867_06405	B6F84_13595				DFR87_12745	MjAS7_2244	DFR88_00230	Msed_1225	GWK48_09875	MetMK1DRAFT_00008670			SACC_12080	HS1genome_1825	LD85_1199			J5U23_01862	SSO1150
		D1866_04145	DFR85_12165		Ahos_1833		B6F84_13745												SACC_26300					J5U23_01863
		D1866_09175	DFR85_12625																					J5U23_02335
673	Acidianus ambivalens	D1866_03700			Ahos_1727	D1867_12120			DFR86_11645			MjAS7_2911					Saci_1877				LD85_0995
						D1867_00080
674	Acidianus ambivalens	D1866_03710
675	Acidianus ambivalens	D1866_03715			Ahos_1732
677	Acidianus ambivalens	D1866_03725				D1867_11235	B6F84_13405		DFR86_00685						GWK48_11260
678	Acidianus ambivalens	D1866_03730			Ahos_1735	D1867_11230	B6F84_13400		DFR86_00690						GWK48_11255				SACC_25770								STK_08500
679	Acidianus ambivalens	D1866_03740																					D1869_04325
680	Acidianus ambivalens	D1866_03745																					D1869_04320
681	Acidianus ambivalens	D1866_03755	DFR85_03845									MjAS7_1873
682	Acidianus ambivalens	D1866_03760	DFR85_13420		Ahos_1756		B6F84_12980				DFR87_00720	MjAS7_1911	DFR88_01405	Msed_1022	GWK48_10000	MetMK1DRAFT_00003870	Saci_1988				LD85_0636	GC250_06395		J5U23_01568	SSO1329	IC007_0400	STK_11500
																											STK_11520
683	Acidianus ambivalens	D1866_03765			Ahos_1757		B6F84_12975				DFR87_00715	MjAS7_1912	DFR88_01400	Msed_1023	GWK48_10005		Saci_1989				LD85_0637	GC250_06390		J5U23_01567	SSO1328	IC007_0399	STK_11510
684	Acidianus ambivalens	D1866_03770	DFR85_13325			D1867_11125										MetMK1DRAFT_00003630
686	Acidianus ambivalens	D1866_03785		CM19_00765	Ahos_0376											MetMK1DRAFT_00006430				HS1genome_1719			D1869_09865				STK_17520
					Ahos_1770																						STK_19200
687	Acidianus ambivalens	D1866_03790
688	Acidianus ambivalens	D1866_03795	DFR85_13810		Ahos_1773		B6F84_10360				DFR87_06225	MjAS7_0149	DFR88_08765	Msed_1886		MetMK1DRAFT_00027830			SACC_09190		LD85_2840		D1869_09685	J5U23_01641	SSO0523	IC007_0652	STK_17210
							B6F84_10445									MetMK1DRAFT_00009390			SACC_19520								STK_26270
																											STK_26280
689	Acidianus ambivalens	D1866_03800									DFR87_06210										LD85_0531		D1869_06340		SSO8475
690	Acidianus ambivalens	D1866_03810
693	Acidianus ambivalens	D1866_03830
695	Acidianus ambivalens	D1866_03845
696	Acidianus ambivalens	D1866_03850
697	Acidianus ambivalens	D1866_03865
698	Acidianus ambivalens	D1866_03870				D1867_00300					DFR87_00850	MjAS7_2106	DFR88_01195	Msed_1065					SACC_29120			GC250_10215	D1869_05085	J5U23_01748			STK_11255
699	Acidianus ambivalens	D1866_03875									DFR87_00855	MjAS7_2107			GWK48_10520		Saci_0467		SACC_29110			GC250_10220	D1869_05090	J5U23_01749	SSO1975		STK_11250
																			SACC_30740
701	Acidianus ambivalens	D1866_03890	DFR85_12740	CM19_08100		D1867_00275	B6F84_01000		DFR86_00765	Mcup_0960	DFR87_12240	MjAS7_2340	DFR88_11900	Msed_1286	GWK48_00355					HS1genome_0660	LD85_1331	GC250_09180	D1869_04665	J5U23_02477	SSO1003	IC007_0298
702	Acidianus ambivalens	D1866_03895	DFR85_12735	CM19_08095		D1867_00270	B6F84_01005		DFR86_00760	Mcup_0959	DFR87_12245	MjAS7_2341	DFR88_11895	Msed_1287	GWK48_00360						LD85_1332	GC250_09175		J5U23_02478	SSO1001	IC007_0297
703	Acidianus ambivalens	D1866_03900	DFR85_12730	CM19_08090		D1867_00265	B6F84_01010		DFR86_00755	Mcup_0958	DFR87_12250	MjAS7_2342	DFR88_11890	Msed_1288	GWK48_00365				SACC_27570		LD85_1334	GC250_09170	D1869_04685	J5U23_00418	SSO1000	IC007_0296
																								J5U23_02479	SSO3067
704	Acidianus ambivalens	D1866_03905	DFR85_12725			D1867_00260	B6F84_01015		DFR86_00750	Mcup_0957	DFR87_12255	MjAS7_2343	DFR88_11885	Msed_1289	GWK48_00370						LD85_1335	GC250_09165	D1869_04690	J5U23_02480	SSO0999
705	Acidianus ambivalens	D1866_03910
706	Acidianus ambivalens	D1866_03915	DFR85_15745	CM19_04935			B6F84_05540		DFR86_04550	Mcup_1618	DFR87_04940	MjAS7_1196	DFR88_04255	Msed_0468	GWK48_06790	MetMK1DRAFT_00015090			SACC_25040			GC250_00045	D1869_14025				STK_26000
707	Acidianus ambivalens	D1866_03920	DFR85_15750				B6F84_05545		DFR86_04555		DFR87_04945	MjAS7_1197	DFR88_04250	Msed_0469	GWK48_06785	MetMK1DRAFT_00015100			SACC_25050			GC250_00040	D1869_14020
708	Acidianus ambivalens	D1866_03925	DFR85_15765	CM19_03770			B6F84_05565		DFR86_04715		DFR87_05030	MjAS7_1213	DFR88_04175	Msed_0484	GWK48_06705	MetMK1DRAFT_00014860			SACC_25080	HS1genome_0601		GC250_00085	D1869_14000				STK_25950
											DFR87_05045			Msed_0485		MetMK1DRAFT_00014870
											DFR87_05050
709	Acidianus ambivalens	D1866_03930	DFR85_15770	CM19_03825			B6F84_05570		DFR86_04720		DFR87_04970	MjAS7_1202	DFR88_04225	Msed_0474	GWK48_06760	MetMK1DRAFT_00015020			SACC_25160	HS1genome_0597		GC250_00080	D1869_13965				STK_25870
710	Acidianus ambivalens	D1866_03935	DFR85_15775	CM19_03815			B6F84_05575		DFR86_04725		DFR87_04975	MjAS7_1204	DFR88_04220	Msed_0475	GWK48_06750	MetMK1DRAFT_00015000			SACC_25140	HS1genome_0599		GC250_00070	D1869_13970				STK_25890
711	Acidianus ambivalens	D1866_03940	DFR85_15780	CM19_03810			B6F84_05580		DFR86_04730		DFR87_04980	MjAS7_1205	DFR88_04215	Msed_0476	GWK48_06745	MetMK1DRAFT_00014990			SACC_25130	HS1genome_0600		GC250_00065	D1869_13975				STK_25895
712	Acidianus ambivalens	D1866_03945	DFR85_15785	CM19_03765	Ahos_1980	D1867_10400	B6F84_05585		DFR86_04735		DFR87_04965	MjAS7_1201	DFR88_04230	Msed_0473	GWK48_06765	MetMK1DRAFT_00015030			SACC_23760	HS1genome_0608	LD85_2953	GC250_00060	D1869_10480	J5U23_00819	SSO2676		STK_18600
		D1866_04905																					D1869_14035				STK_26030
713	Acidianus ambivalens	D1866_03950	DFR85_15790	CM19_03775			B6F84_05590		DFR86_04740		DFR87_05020	MjAS7_1212	DFR88_04180	Msed_0483	GWK48_06715	MetMK1DRAFT_00014880			SACC_25070	HS1genome_0602		GC250_00055	D1869_14015				STK_25970
714	Acidianus ambivalens	D1866_03955	DFR85_15795				B6F84_05595		DFR86_04745		DFR87_05025	MjAS7_1211	DFR88_04185	Msed_0482	GWK48_06710	MetMK1DRAFT_00014890			SACC_25060	HS1genome_0603		GC250_00050	D1869_14010
715	Acidianus ambivalens	D1866_03960	DFR85_15800	CM19_03790			B6F84_05600		DFR86_04750		DFR87_05010	MjAS7_1209	DFR88_04195	Msed_0480	GWK48_06725	MetMK1DRAFT_00014950			SACC_25090	HS1genome_0604		GC250_00035	D1869_13995				STK_25940
716	Acidianus ambivalens	D1866_03965	DFR85_15805	CM19_03795			B6F84_05605		DFR86_04755		DFR87_05000	MjAS7_1208	DFR88_04200	Msed_0479	GWK48_06730	MetMK1DRAFT_00014960			SACC_25100	HS1genome_0605		GC250_09070	D1869_13990
717	Acidianus ambivalens	D1866_03975	DFR85_15815	CM19_03805			B6F84_05615		DFR86_04765		DFR87_04990	MjAS7_1206	DFR88_04210	Msed_0477	GWK48_06740	MetMK1DRAFT_00014980			SACC_25120	HS1genome_0607		GC250_09060	D1869_13980				STK_25900
719	Acidianus ambivalens	D1866_03985	DFR85_15755	CM19_03835			B6F84_05555		DFR86_04705		DFR87_04955	MjAS7_1199	DFR88_04240	Msed_0471	GWK48_06775	MetMK1DRAFT_00015050			SACC_25030	HS1genome_0575		GC250_09075	D1869_13950
720	Acidianus ambivalens	D1866_03990					B6F84_05550		DFR86_04700		DFR87_04960	MjAS7_1200	DFR88_04235	Msed_0472	GWK48_06770	MetMK1DRAFT_00015040						GC250_09080				IC007_0323
722	Acidianus ambivalens	D1866_04000	DFR85_13475		Ahos_1795						DFR87_01295	MjAS7_1235							SACC_29900		LD85_0870		D1869_03660		SSO1523
																					LD85_3106				SSO1929
																									SSO2164
723	Acidianus ambivalens	D1866_04005	DFR85_04700																SACC_11950						SSO1928
724	Acidianus ambivalens	D1866_04015	DFR85_05045	CM19_01045		D1867_12025					DFR87_01355	MjAS7_1124	DFR88_00875	Msed_1130		MetMK1DRAFT_00016070			SACC_16100						SSO1739		STK_11440
												MjAS7_2952
725	Acidianus ambivalens	D1866_04020	DFR85_05050									MjAS7_1123				MetMK1DRAFT_00016060			SACC_26450
726	Acidianus ambivalens	D1866_04025	DFR85_03185		Ahos_1438						DFR87_12620								SACC_28020				D1869_06780
					Ahos_1803
727	Acidianus ambivalens	D1866_04030	DFR85_03350		Ahos_1804							MjAS7_2408	DFR88_11585	Msed_1348		MetMK1DRAFT_00000310					LD85_1191			J5U23_02326			STK_10850
																MetMK1DRAFT_00003420
728	Acidianus ambivalens	D1866_04035	DFR85_03355		Ahos_1805							MjAS7_2407	DFR88_11590	Msed_1347		MetMK1DRAFT_00003430					LD85_1190	GC250_10630	D1869_05330				STK_10860
730	Acidianus ambivalens	D1866_04050			Ahos_1808
731	Acidianus ambivalens	D1866_04060																								IC007_1036
733	Acidianus ambivalens	D1866_04070
735	Acidianus ambivalens	D1866_04080									DFR87_04170	MjAS7_2929				MetMK1DRAFT_00016770	Saci_1133		SACC_27710		LD85_0455		D1869_04750			IC007_0873
736	Acidianus ambivalens	D1866_04090	DFR85_00075	CM19_03875	Ahos_1813	D1867_11020	B6F84_01260									MetMK1DRAFT_00025080		D1868_06845	SACC_20770	HS1genome_0559			D1869_00005			IC007_0381	STK_01390
738	Acidianus ambivalens	D1866_04105
739	Acidianus ambivalens	D1866_04110
740	Acidianus ambivalens	D1866_04115			Ahos_0298	D1867_06275					DFR87_05200	MjAS7_1238	DFR88_04125	Msed_0496		MetMK1DRAFT_00002050								J5U23_02105		IC007_0112
						D1867_10995
745	Acidianus ambivalens	D1866_04155										MjAS7_0128							SACC_28210					J5U23_01453
746	Acidianus ambivalens	D1866_04160
747	Acidianus ambivalens	D1866_04165	DFR85_15880								DFR87_04490					MetMK1DRAFT_00001960								J5U23_01457			STK_11890
748	Acidianus ambivalens	D1866_04175																				GC250_10305				IC007_0549
750	Acidianus ambivalens	D1866_04185
751	Acidianus ambivalens	D1866_04190			Ahos_1837	D1867_10955
752	Acidianus ambivalens	D1866_04195	DFR85_12615		Ahos_1839	D1867_00185					DFR87_01500						Saci_1949		SACC_14860				D1869_13910	J5U23_01901	SSO0804	IC007_2171	STK_25790
		D1866_05265				D1867_12050
755	Acidianus ambivalens	D1866_04210
756	Acidianus ambivalens	D1866_04215
759	Acidianus ambivalens	D1866_04230	DFR85_14540		Ahos_1846	D1867_10940													SACC_10510
762	Acidianus ambivalens	D1866_04250			Ahos_1848
763	Acidianus ambivalens	D1866_04260
764	Acidianus ambivalens	D1866_04265
765	Acidianus ambivalens	D1866_04270	DFR85_00110	CM19_01475	Ahos_1853	D1867_10930	B6F84_04495				DFR87_01190	MjAS7_0828				MetMK1DRAFT_00008610	Saci_1065		SACC_12720	HS1genome_1568	LD85_0653	GC250_00100	D1869_05425	J5U23_01962	SSO2117		STK_10670
																						GC250_10115	D1869_14205
766	Acidianus ambivalens	D1866_04275	DFR85_00105	CM19_01480		D1867_10925	B6F84_04500				DFR87_01195	MjAS7_0829				MetMK1DRAFT_00008600	Saci_1066		SACC_12730	HS1genome_1569	LD85_0654	GC250_00105	D1869_05430		SSO2116	IC007_0663	STK_10660
			DFR85_14010																			GC250_10110	D1869_14200
																						GC250_11440
767	Acidianus ambivalens	D1866_04280	DFR85_00100	CM19_01485		D1867_10920	B6F84_04505					MjAS7_0830				MetMK1DRAFT_00008590	Saci_1067		SACC_12740	HS1genome_1570	LD85_0655	GC250_00110	D1869_14195	J5U23_01965	SSO2115		STK_10650
				CM19_04425																		GC250_10105
768	Acidianus ambivalens	D1866_04285	DFR85_00095	CM19_01490		D1867_10915	B6F84_04510				DFR87_01205	MjAS7_0831				MetMK1DRAFT_00025510	Saci_1068		SACC_12750	HS1genome_1571	LD85_0656	GC250_00115	D1869_14190	J5U23_01966	SSO2114	IC007_0660	STK_10640
			DFR85_14025	CM19_04430												MetMK1DRAFT_00008580						GC250_11425
769	Acidianus ambivalens	D1866_04290	DFR85_03100												GWK48_10515		Saci_0468		SACC_30750
771	Acidianus ambivalens	D1866_04305			Ahos_1864	D1867_10895	B6F84_04860				DFR87_03055	MjAS7_1429	DFR88_03265	Msed_0663		MetMK1DRAFT_00024460		D1868_07675	SACC_11150	HS1genome_1926	LD85_0563	GC250_06970		J5U23_00752	SSO1586	IC007_2467	STK_17120
												MjAS7_2536								HS1genome_2048	LD85_2887			J5U23_01470	SSO2748	IC007_2652
772	Acidianus ambivalens	D1866_04310
773	Acidianus ambivalens	D1866_04315										MjAS7_2754
774	Acidianus ambivalens	D1866_04320	DFR85_06215		Ahos_1858	D1867_10880	B6F84_12880		DFR86_11755	Mcup_0588	DFR87_00180	MjAS7_2753	DFR88_10065	Msed_1641	GWK48_00545	MetMK1DRAFT_00000130	Saci_1682	D1868_00015	SACC_21410	HS1genome_2226	LD85_2499	GC250_08765	D1869_05415	J5U23_00350	SSO3141	IC007_0114	STK_10730
																MetMK1DRAFT_00021370
																MetMK1DRAFT_00021410
775	Acidianus ambivalens	D1866_04325
776	Acidianus ambivalens	D1866_04330
777	Acidianus ambivalens	D1866_04335					B6F84_12870			Mcup_0586	DFR87_00190		DFR88_10055	Msed_1643	GWK48_00535	MetMK1DRAFT_00000110	Saci_1686	D1868_00005	SACC_21430		LD85_2501		D1869_05405	J5U23_00352	SSO3139	IC007_0116	STK_10710
																MetMK1DRAFT_00021350
778	Acidianus ambivalens	D1866_04340	DFR85_06205				B6F84_12865			Mcup_0585	DFR87_00195	MjAS7_2759	DFR88_10050	Msed_1644	GWK48_00530	MetMK1DRAFT_00000100	Saci_1687	D1868_10885	SACC_21440		LD85_2502		D1869_05400	J5U23_00353	SSO3138	IC007_0117	STK_10700
																MetMK1DRAFT_00021340
																MetMK1DRAFT_00023880
779	Acidianus ambivalens	D1866_04345
781	Acidianus ambivalens	D1866_04355			Ahos_1863																						STK_16940
783	Acidianus ambivalens	D1866_04365			Ahos_1868	D1867_10905
784	Acidianus ambivalens	D1866_04370			Ahos_1869
787	Acidianus ambivalens	D1866_04405	DFR85_03030	CM19_01385	Ahos_1887	D1867_10765	B6F84_12405															GC250_09135				IC007_0535
			DFR85_03450
791	Acidianus ambivalens	D1866_04425			Ahos_1892	D1867_10745												D1868_10605	SACC_26280		LD85_0810		D1869_10325	J5U23_02092	SSO1861		STK_18300
793	Acidianus ambivalens	D1866_04435	DFR85_05675	CM19_02540	Ahos_0266	D1867_06925	B6F84_03560		DFR86_03620	Mcup_0887	DFR87_00915	MjAS7_1851	DFR88_01570	Msed_0989	GWK48_00555	MetMK1DRAFT_00027030	Saci_1816	D1868_00045	SACC_29920	HS1genome_2061	LD85_2893	GC250_06945	D1869_05095	J5U23_00758	SSO2742	IC007_0537	STK_11240
		D1866_07675		CM19_06745	Ahos_1894	D1867_10735	B6F84_05850		DFR86_04895	Mcup_1192	DFR87_12065	MjAS7_2391	DFR88_11710	Msed_1322	GWK48_10705							GC250_09145				IC007_2574
795	Acidianus ambivalens	D1866_04450			Ahos_1612	D1867_12075			DFR86_00840			MjAS7_1636				MetMK1DRAFT_00034020			SACC_26090			GC250_02620	D1869_13930		SSO0799	IC007_1571	STK_25820
																MetMK1DRAFT_00017550
796	Acidianus ambivalens	D1866_04455
797	Acidianus ambivalens	D1866_04460
798	Acidianus ambivalens	D1866_04465				D1867_10725												D1868_10655	SACC_26270				D1869_03840			IC007_0562	STK_07815
799	Acidianus ambivalens	D1866_04470				D1867_10720												D1868_10650					D1869_03845			IC007_0561	STK_07820
800	Acidianus ambivalens	D1866_04475		CM19_08160	Ahos_1903
801	Acidianus ambivalens	D1866_04480	DFR85_02425	CM19_08155	Ahos_0474							MjAS7_1146														IC007_0174	STK_07460
					Ahos_1904
802	Acidianus ambivalens	D1866_04485			Ahos_1905																			J5U23_01392			STK_17465
803	Acidianus ambivalens	D1866_04490			Ahos_1906							MjAS7_2897										GC250_03000				IC007_1645
806	Acidianus ambivalens	D1866_04505			Ahos_1910	D1867_10695	B6F84_01485		DFR86_01470														D1869_03110				STK_06470
807	Acidianus ambivalens	D1866_04510				D1867_10690
808	Acidianus ambivalens	D1866_04515
809	Acidianus ambivalens	D1866_04520
810	Acidianus ambivalens	D1866_04525
812	Acidianus ambivalens	D1866_04535	DFR85_12750		Ahos_1912							MjAS7_2246	DFR88_00220	Msed_1227			Saci_0003	D1868_09140	SACC_20920		LD85_0004	GC250_08285	D1869_11835	J5U23_00997	SSO2186	IC007_0003	STK_21630
813	Acidianus ambivalens	D1866_04540
815	Acidianus ambivalens	D1866_04550
816	Acidianus ambivalens	D1866_04555	DFR85_12425		Ahos_1920		B6F84_00255				DFR87_12725	MjAS7_2238	DFR88_00240				Saci_1979		SACC_10860	HS1genome_1681				J5U23_02250		IC007_2476	STK_07200
							B6F84_09015
817	Acidianus ambivalens	D1866_04560			Ahos_1921	D1867_10635	B6F84_01480		DFR86_01465
818	Acidianus ambivalens	D1866_04565	DFR85_12235		Ahos_1922	D1867_10630
819	Acidianus ambivalens	D1866_04570	DFR85_12240		Ahos_0280	D1867_10625											Saci_2357	D1868_06850	SACC_13470				D1869_06760				STK_09105
			DFR85_15110		Ahos_1923
820	Acidianus ambivalens	D1866_04575			Ahos_1924	D1867_10620	B6F84_01475		DFR86_01460
821	Acidianus ambivalens	D1866_04580			Ahos_1925							MjAS7_2948		Msed_1796			Saci_1929		SACC_21040								STK_11630
		D1866_05320			Ahos_2061
822	Acidianus ambivalens	D1866_04585			Ahos_1926							MjAS7_2947					Saci_1928		SACC_21050				D1869_04365				STK_11620
					Ahos_2062
824	Acidianus ambivalens	D1866_04600	DFR85_02355	CM19_06800	Ahos_1929	D1867_10595	B6F84_12180		DFR86_11840	Mcup_1322	DFR87_00210	MjAS7_1671	DFR88_02295	Msed_0851	GWK48_09680	MetMK1DRAFT_00008230	Saci_2277		SACC_10290	HS1genome_1194	LD85_1209	GC250_02660	D1869_09520	J5U23_02345	SSO1141	IC007_1579	STK_16920
			DFR85_13600	CM19_06990															SACC_29350				D1869_13615				STK_24920
825	Acidianus ambivalens	D1866_04605
827	Acidianus ambivalens	D1866_04615	DFR85_04430		Ahos_1932	D1867_10580	B6F84_01460		DFR86_01445
828	Acidianus ambivalens	D1866_04620			Ahos_1933	D1867_10575
831	Acidianus ambivalens	D1866_04640
		D1866_04675
832	Acidianus ambivalens	D1866_04645
833	Acidianus ambivalens	D1866_04650	DFR85_03830		Ahos_1937	D1867_10555												D1868_07140					D1869_09755
834	Acidianus ambivalens	D1866_04655	DFR85_03745			D1867_10550	B6F84_13330		DFR86_11260									D1868_07225	SACC_16870			GC250_10160	D1869_09760
837	Acidianus ambivalens	D1866_04680			Ahos_1939						DFR87_00925	MjAS7_1903				MetMK1DRAFT_00004390		D1868_07465	SACC_15000		LD85_0838		D1869_09620	J5U23_01928	SSO2781	IC007_0864	STK_17130
											DFR87_01600												D1869_13940	J5U23_02305			STK_25830
838	Acidianus ambivalens	D1866_04685			Ahos_1940						DFR87_00920	MjAS7_1904						D1868_07470	SACC_14990		LD85_0839		D1869_09625	J5U23_02304	SSO2780	IC007_0863	STK_17140
											DFR87_01595												D1869_13935
844	Acidianus ambivalens	D1866_04715			Ahos_1946		B6F84_12080		DFR86_10320		DFR87_00250	MjAS7_1898			GWK48_07180	MetMK1DRAFT_00003780		D1868_06835	SACC_15310		LD85_1193		D1869_06200	J5U23_02329	SSO1155		STK_09870
845	Acidianus ambivalens	D1866_04720									DFR87_12315												D1869_08865				STK_15750
846	Acidianus ambivalens	D1866_04725
847	Acidianus ambivalens	D1866_04730
856	Acidianus ambivalens	D1866_04775			Ahos_1956	D1867_10480	B6F84_09290																D1869_06875				STK_11800
857	Acidianus ambivalens	D1866_04780			Ahos_1957	D1867_10475
858	Acidianus ambivalens	D1866_04785	DFR85_04610		Ahos_1958	D1867_10470	B6F84_12270		DFR86_10465								Saci_0200	D1868_08320	SACC_20690		LD85_0025		D1869_12595	J5U23_01018	SSO2208		STK_22900
860	Acidianus ambivalens	D1866_04795	DFR85_02585	CM19_02330	Ahos_1960	D1867_10460	B6F84_01590		DFR86_00120	Mcup_0988	DFR87_12580	MjAS7_2261	DFR88_00185	Msed_1234	GWK48_00385	MetMK1DRAFT_00020250		D1868_00835					D1869_13670				STK_25100
									DFR86_01585
862	Acidianus ambivalens	D1866_04805
863	Acidianus ambivalens	D1866_04810	DFR85_03870			D1867_10445			DFR86_00675	Mcup_0985	DFR87_01740	MjAS7_2200			GWK48_10965		Saci_1852	D1868_06830	SACC_30210	HS1genome_0586	LD85_0343	GC250_06370		J5U23_01332	SSO2534	IC007_2380
																								J5U23_02023
864	Acidianus ambivalens	D1866_04815			Ahos_1963																	GC250_01990				IC007_1445
867	Acidianus ambivalens	D1866_04830	DFR85_13660		Ahos_1966															HS1genome_1806						IC007_0531
869	Acidianus ambivalens	D1866_04845	DFR85_02890		Ahos_1821	D1867_06895								Msed_1110		MetMK1DRAFT_00001320	Saci_1941				LD85_0648		D1869_05305		SSO0797		STK_24690
																MetMK1DRAFT_00001750	Saci_2023				LD85_1119		D1869_06210		SSO1916
																MetMK1DRAFT_00032890									SSO1967
																MetMK1DRAFT_00000790
																MetMK1DRAFT_00008390
																MetMK1DRAFT_00011130
																MetMK1DRAFT_00015430
																MetMK1DRAFT_00018090
																MetMK1DRAFT_00018650
870	Acidianus ambivalens	D1866_04850	DFR85_02885		Ahos_1822									Msed_1111		MetMK1DRAFT_00011120	Saci_2022		SACC_16990		LD85_0537		D1869_05310		SSO1915		STK_24680
																MetMK1DRAFT_00015420					LD85_0647
																MetMK1DRAFT_00018080					LD85_0894
																					LD85_0972
																					LD85_1120
871	Acidianus ambivalens	D1866_04860			Ahos_1969
874	Acidianus ambivalens	D1866_04885	DFR85_12325		Ahos_1976	D1867_10420													SACC_13690		LD85_0397		D1869_09930	J5U23_01970	SSO1491		STK_00010
																											STK_17630
875	Acidianus ambivalens	D1866_04890		CM19_00940	Ahos_1977	D1867_10415	B6F84_04855		DFR86_04365		DFR87_04010	MjAS7_1143	DFR88_04400	Msed_0437			Saci_2097	D1868_06690	SACC_21230	HS1genome_0671	LD85_2491	GC250_02630	D1869_04410	J5U23_00342	SSO3149	IC007_1577	STK_09000
877	Acidianus ambivalens	D1866_04900	DFR85_13240	CM19_01070	Ahos_1979	D1867_10405					DFR87_01305	MjAS7_0928	DFR88_05100	Msed_0302			Saci_1937
880	Acidianus ambivalens	D1866_04915	DFR85_03650							Mcup_0700									SACC_26840			GC250_01035
			DFR85_12200
			DFR85_15365
884	Acidianus ambivalens	D1866_04935	DFR85_13940	CM19_03700	Ahos_1983	D1867_10390	B6F84_03780		DFR86_03735								Saci_1784	D1868_07005				GC250_09935	D1869_09415			IC007_0685	STK_16710
																											STK_17340
																											STK_17360
885	Acidianus ambivalens	D1866_04940			Ahos_1984	D1867_10385	B6F84_03785		DFR86_03740														D1869_09420				STK_16720
887	Acidianus ambivalens	D1866_04950	DFR85_05225		Ahos_1986	D1867_10375	B6F84_05775		DFR86_04840
889	Acidianus ambivalens	D1866_04965		CM19_12600	Ahos_1989
890	Acidianus ambivalens	D1866_04975	DFR85_00435		Ahos_1991
891	Acidianus ambivalens	D1866_04980			Ahos_1992						DFR87_01175	MjAS7_1228	DFR88_04155	Msed_0489					SACC_11480				D1869_14235	J5U23_02042	SSO1251	IC007_2139	STK_07900
		D1866_05090			Ahos_2013
892	Acidianus ambivalens	D1866_04985
895	Acidianus ambivalens	D1866_05000				D1867_10315					DFR87_09320	MjAS7_1840			GWK48_07785	MetMK1DRAFT_00015960	Saci_1981		SACC_29200		LD85_0880		D1869_04425	J5U23_01461	SSO1493	IC007_2437	STK_00012
																							D1869_05805		SSO1922		STK_08970
																							D1869_14450
896	Acidianus ambivalens	D1866_05005			Ahos_1997	D1867_10310																	D1869_04430				STK_08965
897	Acidianus ambivalens	D1866_05010	DFR85_13115										DFR88_04130	Msed_0494		MetMK1DRAFT_00019340		D1868_04160	SACC_13880				D1869_03500	J5U23_00681		IC007_0402	STK_03370
																			SACC_22290				D1869_09990	J5U23_02297		IC007_0431	STK_17580
																										IC007_0722
898	Acidianus ambivalens	D1866_05015			Ahos_1998		B6F84_12960									MetMK1DRAFT_00019330		D1868_04155					D1869_03495	J5U23_00680		IC007_0401	STK_03380
																							D1869_09985	J5U23_02298		IC007_0721	STK_17590
907	Acidianus ambivalens	D1866_05060		CM19_03625	Ahos_2007	D1867_10265	B6F84_01195		DFR86_01215							MetMK1DRAFT_00020130	Saci_0399	D1868_03605	SACC_23680	HS1genome_0825	LD85_0114	GC250_02740	D1869_10295	J5U23_01107	SSO2308	IC007_1597	STK_18240
909	Acidianus ambivalens	D1866_05075		CM19_03595	Ahos_2010	D1867_10255	B6F84_01185		DFR86_01205							MetMK1DRAFT_00020150	Saci_0401	D1868_03615	SACC_23620	HS1genome_0828	LD85_0108	GC250_02770	D1869_10305	J5U23_01101	SSO2297	IC007_1603	STK_18260
910	Acidianus ambivalens	D1866_05080			Ahos_2011	D1867_10250																				IC007_0482
913	Acidianus ambivalens	D1866_05095			Ahos_1993						DFR87_01170	MjAS7_1227	DFR88_04160	Msed_0488					SACC_25220				D1869_14240	J5U23_00797	SSO1252	IC007_0557	STK_07910
					Ahos_2014														SACC_29230					J5U23_02041		IC007_2140	STK_07920
																											STK_26190
915	Acidianus ambivalens	D1866_05105			Ahos_2016	D1867_09905
916	Acidianus ambivalens	D1866_05110			Ahos_2017	D1867_09910
917	Acidianus ambivalens	D1866_05115			Ahos_2018	D1867_09915
920	Acidianus ambivalens	D1866_05135			Ahos_2021	D1867_09930	B6F84_01515		DFR86_01500
921	Acidianus ambivalens	D1866_05140	DFR85_13905		Ahos_2022	D1867_09935	B6F84_01510		DFR86_01505	Mcup_0999	DFR87_12810	MjAS7_2122	DFR88_01180	Msed_1068	GWK48_02725	MetMK1DRAFT_00033140	Saci_1961		SACC_17040		LD85_0496	GC250_08250	D1869_13535	J5U23_02061	SSO1266	IC007_2841	STK_24730
926	Acidianus ambivalens	D1866_05165	DFR85_11780	CM19_07125	Ahos_2027	D1867_09960	B6F84_01520		DFR86_01495	Mcup_1319	DFR87_02200	MjAS7_1641	DFR88_02360	Msed_0840	GWK48_09580	MetMK1DRAFT_00009680	Saci_2199	D1868_03915	SACC_10830		LD85_0339	GC250_11320	D1869_05370			IC007_0865	STK_10785
928	Acidianus ambivalens	D1866_05175			Ahos_2029	D1867_09970	B6F84_01545		DFR86_01535
929	Acidianus ambivalens	D1866_05180
930	Acidianus ambivalens	D1866_05185			Ahos_2030
931	Acidianus ambivalens	D1866_05190			Ahos_2031	D1867_09980	B6F84_11700
933	Acidianus ambivalens	D1866_05210
936	Acidianus ambivalens	D1866_05225		CM19_02305	Ahos_2040	D1867_10005	B6F84_01575		DFR86_01565
939	Acidianus ambivalens	D1866_05240
940	Acidianus ambivalens	D1866_05245	DFR85_13190		Ahos_2044
943	Acidianus ambivalens	D1866_05260			Ahos_2047																		D1869_04115
947	Acidianus ambivalens	D1866_05280			Ahos_2052	D1867_10040
953	Acidianus ambivalens	D1866_05310	DFR85_04830		Ahos_1587		B6F84_12185				DFR87_01030	MjAS7_1743				MetMK1DRAFT_00033230	Saci_0322		SACC_28250	HS1genome_1135	LD85_0885	GC250_06405	D1869_14430		SSO11133	IC007_0543	STK_00005
					Ahos_2059							MjAS7_2257				MetMK1DRAFT_00006290	Saci_1952				LD85_1057
954	Acidianus ambivalens	D1866_05315	DFR85_05275	CM19_11990	Ahos_2060	D1867_10070	B6F84_05770		DFR86_00680	Mcup_1719	DFR87_04495	MjAS7_1025	DFR88_04825	Msed_0357	GWK48_07135	MetMK1DRAFT_00015750	Saci_1711	D1868_06500	SACC_31390	HS1genome_2081	LD85_2425	GC250_05725	D1869_13210	J5U23_00296	SSO3202	IC007_2152	STK_24110
967	Acidianus ambivalens	D1866_05385	DFR85_02320	CM19_02390	Ahos_2074	D1867_10150	B6F84_01665		DFR86_01655	Mcup_1202	DFR87_00820	MjAS7_1818	DFR88_01670	Msed_0969	GWK48_06810	MetMK1DRAFT_00015290	Saci_1741		SACC_10620	HS1genome_2103	LD85_1175	GC250_07560		J5U23_02310	SSO1176	IC007_2736
971	Acidianus ambivalens	D1866_05405	DFR85_00545	CM19_01390	Ahos_2079	D1867_10170	B6F84_01685		DFR86_01675	Mcup_1028		MjAS7_2245	DFR88_00225	Msed_1226		MetMK1DRAFT_00006680	Saci_0250	D1868_01125	SACC_22260		LD85_3070	GC250_07010	D1869_02865	J5U23_00925	SSO2560	IC007_2648	STK_06010
972	Acidianus ambivalens	D1866_05415	DFR85_15475		Ahos_2082																		D1869_03090				STK_06420
																											STK_25630
982	Acidianus ambivalens	D1866_05465			Ahos_2092		B6F84_00310		DFR86_01150
983	Acidianus ambivalens	D1866_05470			Ahos_2093	D1867_10230
984	Acidianus ambivalens	D1866_05480			Ahos_2095														SACC_21660					J5U23_01922	SSO2107		STK_07990
990	Acidianus ambivalens	D1866_05510	DFR85_12760		Ahos_2101						DFR87_03760				GWK48_11185		Saci_1946						D1869_04065
991	Acidianus ambivalens	D1866_05515																				GC250_10205
1010	Acidianus ambivalens	D1866_05610	DFR85_05905		Ahos_2122	D1867_09780	B6F84_01855		DFR86_01840									D1868_03930				GC250_09660	D1869_03240	J5U23_01609		IC007_0197	STK_06730
1019	Acidianus ambivalens	D1866_05655	DFR85_05970		Ahos_2127	D1867_09735	B6F84_03410		DFR86_03415		DFR87_11640	MjAS7_2455	DFR88_11365	Msed_1391	GWK48_00735	MetMK1DRAFT_00025190	Saci_1672	D1868_00365	SACC_14760		LD85_2704		D1869_09190	J5U23_00556	SSO2954		STK_16320
1021	Acidianus ambivalens	D1866_05665	DFR85_12460	CM19_03660	Ahos_2129	D1867_09725	B6F84_12390		DFR86_10580													GC250_04040				IC007_1772
1022	Acidianus ambivalens	D1866_05670			Ahos_2130	D1867_09720	B6F84_05875		DFR86_04915														D1869_13380				STK_24440
1035	Acidianus ambivalens	D1866_05740			Ahos_2152	D1867_09655				Mcup_1401	DFR87_03160	MjAS7_1449	DFR88_03165	Msed_0683	GWK48_08950	MetMK1DRAFT_00011980	Saci_0988	D1868_10410	SACC_19380	HS1genome_0802	LD85_0153		D1869_02285	J5U23_01147	SSO10258		STK_04925
1054	Acidianus ambivalens	D1866_05835			Ahos_2171	D1867_09560	B6F84_03255		DFR86_03255			MjAS7_1430	DFR88_03260	Msed_0664			Saci_0968	D1868_10315	SACC_19190		LD85_0172		D1869_02380	J5U23_01223	SSO2371		STK_05090
1087	Acidianus ambivalens	D1866_06000		CM19_03030	Ahos_2204	D1867_09395	B6F84_03085		DFR86_03085	Mcup_1477	DFR87_02860	MjAS7_1388	DFR88_03450	Msed_0626	GWK48_09250	MetMK1DRAFT_00011320	Saci_0937	D1868_07885	SACC_18850	HS1genome_1381	LD85_0207	GC250_07215	D1869_02550	J5U23_01189	SSO2409	IC007_2601	STK_05400
1088	Acidianus ambivalens	D1866_06005		CM19_03035	Ahos_2205	D1867_09390	B6F84_03080		DFR86_03080	Mcup_1476	DFR87_02865	MjAS7_1389	DFR88_03445	Msed_0627	GWK48_09245	MetMK1DRAFT_00011330	Saci_0936	D1868_07890	SACC_18840	HS1genome_1380	LD85_0208	GC250_07210	D1869_02555	J5U23_01188	SSO2410	IC007_2602	STK_05410
1134	Acidianus ambivalens	D1866_06235	DFR85_00985			D1867_09160					DFR87_03730	MjAS7_1349	DFR88_03640	Msed_0590	GWK48_08755	MetMK1DRAFT_00010740				HS1genome_0669
1165	Acidianus ambivalens	D1866_06390			Ahos_2279	D1867_09005
1166	Acidianus ambivalens	D1866_06395	DFR85_11930																		LD85_1304			J5U23_02449	SSO1034
1167	Acidianus ambivalens	D1866_06400	DFR85_11935																		LD85_1303			J5U23_02448	SSO1035
1171	Acidianus ambivalens	D1866_06430
1172	Acidianus ambivalens	D1866_06450	DFR85_03240																		LD85_1844						STK_13330
1173	Acidianus ambivalens	D1866_06465
1174	Acidianus ambivalens	D1866_06470
1175	Acidianus ambivalens	D1866_06475
1176	Acidianus ambivalens	D1866_06480	DFR85_12585	CM19_00910													Saci_2078						D1869_03320	J5U23_01466	SSO1591
1177	Acidianus ambivalens	D1866_06485																				GC250_09260	D1869_03325			IC007_0283
1178	Acidianus ambivalens	D1866_06490	DFR85_13040																				D1869_14120		SSO1383		STK_26130
1215	Acidianus ambivalens	D1866_06675	DFR85_01390	CM19_11420	Ahos_2317	D1867_08780	B6F84_02600		DFR86_02605		DFR87_03480	MjAS7_1515	DFR88_02845	Msed_0745		MetMK1DRAFT_00012790	Saci_0031	D1868_09290	SACC_20540	HS1genome_0477	LD85_0040	GC250_07905	D1869_11680		SSO2224	IC007_2668	STK_21310
1229	Acidianus ambivalens	D1866_06745			Ahos_2331	D1867_08710				Mcup_1366	DFR87_03410	MjAS7_1501	DFR88_02915	Msed_0731	GWK48_08435	MetMK1DRAFT_00012610	Saci_0017	D1868_09220	SACC_21940	HS1genome_0785	LD85_3100		D1869_11745	J5U23_00958	SSO2158		STK_21460
1241	Acidianus ambivalens	D1866_06805				D1867_08650
1244	Acidianus ambivalens	D1866_06820		CM19_07220	Ahos_2345	D1867_08635	B6F84_02370		DFR86_02355	Mcup_1378	DFR87_03350	MjAS7_1486	DFR88_02980	Msed_0719	GWK48_08350	MetMK1DRAFT_00012440	Saci_2371	D1868_09085	SACC_21760		LD85_3125	GC250_08480	D1869_11895	J5U23_00982	SSO2177	IC007_0042	STK_21750
1251	Acidianus ambivalens	D1866_06855		CM19_02015	Ahos_2352	D1867_08600	B6F84_02335		DFR86_02320														D1869_05530
1268	Acidianus ambivalens	D1866_06940		CM19_07240		D1867_08515	B6F84_02255		DFR86_02235
1283	Acidianus ambivalens	D1866_07015	DFR85_01780	CM19_07290	Ahos_0030	D1867_08440	B6F84_02180		DFR86_02160	Mcup_1929	DFR87_06280	MjAS7_0726	DFR88_06010	Msed_0129	GWK48_06110	MetMK1DRAFT_00021460	Saci_1827	D1868_02385	SACC_22730	HS1genome_0766	LD85_3027	GC250_06845	D1869_01750	J5U23_00884	SSO2609	IC007_2542	STK_04040
1314	Acidianus ambivalens	D1866_07170			Ahos_0061	D1867_08285	B6F84_09185		DFR86_07890	Mcup_0896	DFR87_11995	MjAS7_2374	DFR88_11790	Msed_1306	GWK48_00495	MetMK1DRAFT_00002160				HS1genome_1318	LD85_0517			J5U23_02079	SSO2900
1317	Acidianus ambivalens	D1866_07185
1322	Acidianus ambivalens	D1866_07230							DFR86_00775	Mcup_0921	DFR87_09575	MjAS7_2974	DFR88_09060	Msed_1829							LD85_1139		D1869_12045				STK_19610
										Mcup_0934											LD85_1850						STK_21930
										Mcup_0940
1326	Acidianus ambivalens	D1866_07250		CM19_00040	Ahos_0072	D1867_08235	B6F84_04480		DFR86_04125		DFR87_00420	MjAS7_1700	DFR88_02170	Msed_0876	GWK48_10125			D1868_06275	SACC_13010		LD85_0445		D1869_06030	J5U23_00770	SSO2085	IC007_2465	STK_10150
																			SACC_24360		LD85_0707			J5U23_02236	SSO2729
1336	Acidianus ambivalens	D1866_07300	DFR85_02110		Ahos_0082	D1867_08185	B6F84_01925		DFR86_01910	Mcup_1707	DFR87_04220	MjAS7_1040	DFR88_04770	Msed_0368	GWK48_07085	MetMK1DRAFT_00015880
1339	Acidianus ambivalens	D1866_07315		CM19_02230		D1867_08170
1340	Acidianus ambivalens	D1866_07320		CM19_02235	Ahos_0085	D1867_08165	B6F84_01915		DFR86_01900	Mcup_1764	DFR87_04780	MjAS7_0929	DFR88_05095	Msed_0303	GWK48_06665	MetMK1DRAFT_00018800
1342	Acidianus ambivalens	D1866_07330	DFR85_02120	CM19_04890	Ahos_0087	D1867_08155	B6F84_01900		DFR86_01885	Mcup_1163	DFR87_01520	MjAS7_2082	DFR88_01065	Msed_1091	GWK48_09815			D1868_04040	SACC_24690	HS1genome_0621		GC250_05510	D1869_03310	J5U23_01872	SSO1565	IC007_2113	STK_06870
1343	Acidianus ambivalens	D1866_07340		CM19_07820	Ahos_0089	D1867_08145	B6F84_01890		DFR86_01875								Saci_2307	D1868_00580					D1869_13330				STK_24330
1345	Acidianus ambivalens	D1866_07350			Ahos_0091	D1867_08135	B6F84_01880		DFR86_01865
1347	Acidianus ambivalens	D1866_07360		CM19_02275	Ahos_0093	D1867_08125	B6F84_01870		DFR86_01855
1348	Acidianus ambivalens	D1866_07365	DFR85_05190	CM19_02255	Ahos_0094	D1867_08120	B6F84_03435		DFR86_03440										SACC_29660	HS1genome_1919	LD85_2777	GC250_01850		J5U23_00630	SSO2830	IC007_1413
1349	Acidianus ambivalens	D1866_07370			Ahos_0095	D1867_08115
1350	Acidianus ambivalens	D1866_07375			Ahos_0096	D1867_08110	B6F84_03445		DFR86_03450
1353	Acidianus ambivalens	D1866_07390	DFR85_00305	CM19_08045	Ahos_0099	D1867_08095	B6F84_03460		DFR86_03465													GC250_02875				IC007_1626
1363	Acidianus ambivalens	D1866_07445		CM19_01920	Ahos_0110	D1867_08040	B6F84_03520		DFR86_03525
1370	Acidianus ambivalens	D1866_07480			Ahos_0117	D1867_08005	B6F84_03635		DFR86_03570									D1868_04130
1376	Acidianus ambivalens	D1866_07510	DFR85_03865		Ahos_0125	D1867_07960	B6F84_03765		DFR86_03710
1378	Acidianus ambivalens	D1866_07520			Ahos_0127	D1867_07950	B6F84_12205		DFR86_10405														D1869_06775				STK_11690
1383	Acidianus ambivalens	D1866_07545	DFR85_02105		Ahos_0130	D1867_07935	B6F84_12170		DFR86_10375													GC250_08390	D1869_05070			IC007_0024	STK_11260
1385	Acidianus ambivalens	D1866_07555	DFR85_11655	CM19_11935	Ahos_0132	D1867_07925	B6F84_05880		DFR86_04920	Mcup_1755	DFR87_04650	MjAS7_0978	DFR88_05040	Msed_0315	GWK48_09990	MetMK1DRAFT_00006050	Saci_2138	D1868_00800	SACC_29460	HS1genome_1342	LD85_2754	GC250_06860	D1869_05325	J5U23_00607	SSO2868	IC007_2547	STK_10870
1388	Acidianus ambivalens	D1866_07570
1390	Acidianus ambivalens	D1866_07580
1392	Acidianus ambivalens	D1866_07590	DFR85_06875	CM19_01570	Ahos_0137	D1867_07825	B6F84_01445		DFR86_01430			MjAS7_1013	DFR88_04885	Msed_0345			Saci_0238	D1868_03555	SACC_19880	HS1genome_0449	LD85_0101	GC250_10695	D1869_10525	J5U23_01094	SSO2289	IC007_0747	STK_18680
1393	Acidianus ambivalens	D1866_07595	DFR85_05310	CM19_12830	Ahos_0138					Mcup_0998												GC250_11450				IC007_2513
1395	Acidianus ambivalens	D1866_07605	DFR85_01345	CM19_12010	Ahos_0141	D1867_07835	B6F84_12150		DFR86_10360	Mcup_0885	DFR87_12085	MjAS7_2392	DFR88_11705	Msed_1323	GWK48_10900							GC250_07855	D1869_03130			IC007_2678	STK_06510
1396	Acidianus ambivalens	D1866_07615	DFR85_12320	CM19_12965	Ahos_0143		B6F84_13065		DFR86_11020	Mcup_1168	DFR87_01180	MjAS7_2064	DFR88_01010	Msed_1101			Saci_1252		SACC_19850	HS1genome_1920	LD85_0516		D1869_13060	J5U23_02080	SSO2899		STK_23830
1400	Acidianus ambivalens	D1866_07635	DFR85_02590	CM19_10995		D1867_06545	B6F84_01095																D1869_05700
		D1866_09315				D1867_07855
1403	Acidianus ambivalens	D1866_07650	DFR85_06170		Ahos_0151	D1867_07870																GC250_08715				IC007_0097
1405	Acidianus ambivalens	D1866_07665			Ahos_0268															HS1genome_1772							STK_07860
1411	Acidianus ambivalens	D1866_07700	DFR85_03940		Ahos_0258		B6F84_12825				DFR87_00335								SACC_11670				D1869_08855	J5U23_02293	SSO1673	IC007_0635	STK_00375
																											STK_15730
1412	Acidianus ambivalens	D1866_07705	DFR85_01995	CM19_10725	Ahos_0257	D1867_06945	B6F84_12520		DFR86_10700	Mcup_1600	DFR87_05140	MjAS7_1231	DFR88_04140	Msed_0492	GWK48_07745		Saci_0874	D1868_03125	SACC_23140	HS1genome_1207	LD85_2978	GC250_09380	D1869_09640	J5U23_00843	SSO2652	IC007_0261	STK_17160
1415	Acidianus ambivalens	D1866_07730	DFR85_02405		Ahos_0253																LD85_0784			J5U23_01934	SSO2012
1416	Acidianus ambivalens	D1866_07735	DFR85_02605		Ahos_0411	D1867_06680	B6F84_05870		DFR86_04170													GC250_09750				IC007_0178
		D1866_09600
1423	Acidianus ambivalens	D1866_07770	DFR85_03795	CM19_12770		D1867_06995	B6F84_04110		DFR86_04010									D1868_07175					D1869_06500
1424	Acidianus ambivalens	D1866_07775	DFR85_03790	CM19_12765		D1867_07000	B6F84_04115		DFR86_04015									D1868_07180					D1869_06505
1432	Acidianus ambivalens	D1866_07815	DFR85_03765			D1867_07040	B6F84_04140											D1868_07205					D1869_06530
1433	Acidianus ambivalens	D1866_07820	DFR85_03550		Ahos_0244	D1867_07045	B6F84_04255											D1868_07320
1434	Acidianus ambivalens	D1866_07825	DFR85_03555		Ahos_0245	D1867_07050	B6F84_04250				DFR87_12145		DFR88_00960	Msed_1113	GWK48_07215	MetMK1DRAFT_00000990		D1868_07315
1435	Acidianus ambivalens	D1866_07830			Ahos_0246	D1867_07055
1436	Acidianus ambivalens	D1866_07835	DFR85_03600				B6F84_04225
1438	Acidianus ambivalens	D1866_07845			Ahos_0249	D1867_07065
1439	Acidianus ambivalens	D1866_07850	DFR85_03590		Ahos_0250	D1867_07070
1448	Acidianus ambivalens	D1866_07895	DFR85_03595			D1867_07155	B6F84_04190
1449	Acidianus ambivalens	D1866_07900				D1867_07160
1450	Acidianus ambivalens	D1866_07905	DFR85_03565		Ahos_0228	D1867_07130
1451	Acidianus ambivalens	D1866_07910	DFR85_03610		Ahos_0227	D1867_07135	B6F84_04235		DFR86_04040	Mcup_1203	DFR87_00815	MjAS7_1819	DFR88_01665	Msed_0970	GWK48_09410	MetMK1DRAFT_00005340
							B6F84_04470		DFR86_04135
1453	Acidianus ambivalens	D1866_07920	DFR85_03640			D1867_07145
1454	Acidianus ambivalens	D1866_07925	DFR85_04465				B6F84_05800
1455	Acidianus ambivalens	D1866_07930	DFR85_03435				B6F84_04175
1456	Acidianus ambivalens	D1866_07935	DFR85_03440
1457	Acidianus ambivalens	D1866_07940
1458	Acidianus ambivalens	D1866_07945				D1867_07275															LD85_2538			J5U23_00389	SSO3098
1459	Acidianus ambivalens	D1866_07950	DFR85_03460
1460	Acidianus ambivalens	D1866_07955	DFR85_03465
1461	Acidianus ambivalens	D1866_07960	DFR85_03470				B6F84_04145					MjAS7_1931	DFR88_01335	Msed_1036				D1868_07210
			DFR85_03760
1462	Acidianus ambivalens	D1866_07965	DFR85_03475
1463	Acidianus ambivalens	D1866_07970	DFR85_03480
1464	Acidianus ambivalens	D1866_07975	DFR85_03485
1465	Acidianus ambivalens	D1866_07980	DFR85_03490
1467	Acidianus ambivalens	D1866_07990	DFR85_03500			D1867_07180
1469	Acidianus ambivalens	D1866_08000	DFR85_03510			D1867_07195												D1868_07355
1470	Acidianus ambivalens	D1866_08005	DFR85_03515			D1867_07200												D1868_07350
1471	Acidianus ambivalens	D1866_08010	DFR85_03520			D1867_07205							DFR88_00365			MetMK1DRAFT_00007630		D1868_07345	SACC_14090					J5U23_01771
1473	Acidianus ambivalens	D1866_08020
1474	Acidianus ambivalens	D1866_08025
1476	Acidianus ambivalens	D1866_08040	DFR85_03680			D1867_07230	B6F84_04215		DFR86_00935								Saci_1915	D1868_07270	SACC_28800		LD85_1135			J5U23_01428	SSO0820		STK_19650
						D1867_11950
1477	Acidianus ambivalens	D1866_08045
1478	Acidianus ambivalens	D1866_08055	DFR85_03695	CM19_05130		D1867_07245	B6F84_04200			Mcup_1071						MetMK1DRAFT_00016600
1479	Acidianus ambivalens	D1866_08060	DFR85_03700
1483	Acidianus ambivalens	D1866_08080
1485	Acidianus ambivalens	D1866_08090	DFR85_03530		Ahos_0220	D1867_07315	B6F84_04150											D1868_07335									STK_11400
1490	Acidianus ambivalens	D1866_08115
1491	Acidianus ambivalens	D1866_08120		CM19_04360															SACC_12370
1492	Acidianus ambivalens	D1866_08130								Mcup_0893	DFR87_12010		DFR88_11760	Msed_1312		MetMK1DRAFT_00005050	Saci_2181								SSO1693		STK_01500
1493	Acidianus ambivalens	D1866_08140
1494	Acidianus ambivalens	D1866_08145	DFR85_14090	CM19_10805		D1867_07485	B6F84_04440					MjAS7_1752	DFR88_01960	Msed_0918		MetMK1DRAFT_00005440							D1869_05605
1495	Acidianus ambivalens	D1866_08155	DFR85_14085	CM19_10800		D1867_07490	B6F84_04445					MjAS7_1751	DFR88_01965	Msed_0917		MetMK1DRAFT_00005430		D1868_06495	SACC_18070				D1869_05675
1497	Acidianus ambivalens	D1866_08165																				GC250_10330
1498	Acidianus ambivalens	D1866_08170
1499	Acidianus ambivalens	D1866_08175
1500	Acidianus ambivalens	D1866_08180			Ahos_2081
1501	Acidianus ambivalens	D1866_08185			Ahos_0217	D1867_07515													SACC_24110				D1869_10720				STK_19090
1504	Acidianus ambivalens	D1866_08210														MetMK1DRAFT_00017560			SACC_26080
1507	Acidianus ambivalens	D1866_08225
1508	Acidianus ambivalens	D1866_08230
1509	Acidianus ambivalens	D1866_08235
1510	Acidianus ambivalens	D1866_08240			Ahos_0210						DFR87_04360	MjAS7_1684	DFR88_02230	Msed_0864					SACC_15640				D1869_08850	J5U23_02256			STK_15720
1511	Acidianus ambivalens	D1866_08245			Ahos_0209						DFR87_04355	MjAS7_1685	DFR88_02225	Msed_0865					SACC_15630				D1869_08845	J5U23_01715			STK_15715
																								J5U23_02257
1512	Acidianus ambivalens	D1866_08255	DFR85_11015		Ahos_0206							MjAS7_1740	DFR88_02005	Msed_0909					SACC_13550				D1869_03335	J5U23_02251		IC007_0526	STK_06887
1513	Acidianus ambivalens	D1866_08265	DFR85_12505		Ahos_0204		B6F84_01440												SACC_29490		LD85_2764	GC250_08610	D1869_04700	J5U23_00616	SSO2857		STK_08510
1514	Acidianus ambivalens	D1866_08270	DFR85_12940		Ahos_0203	D1867_07555	B6F84_01125		DFR86_01155			MjAS7_2089										GC250_06200	D1869_06735			IC007_0491	STK_09150
																										IC007_2331
1515	Acidianus ambivalens	D1866_08275			Ahos_0202						DFR87_11440	MjAS7_2553	DFR88_11010	Msed_1460	GWK48_00945	MetMK1DRAFT_00024750		D1868_06340					D1869_05345			IC007_0570
															GWK48_10805											IC007_0677
1516	Acidianus ambivalens	D1866_08285	DFR85_12975			D1867_07565	B6F84_13000					MjAS7_1176	DFR88_01515	Msed_0999			Saci_1978	D1868_07085	SACC_27600				D1869_04175	J5U23_01760	SSO1884	IC007_2469	STK_07945
													DFR88_11935	Msed_1278					SACC_30040				D1869_09975
1517	Acidianus ambivalens	D1866_08295			Ahos_0199						DFR87_01605								SACC_15300				D1869_04090			IC007_0231	STK_07170
1518	Acidianus ambivalens	D1866_08300		CM19_04905	Ahos_0198	D1867_07580	B6F84_01150		DFR86_01175									D1868_03720	SACC_18520		LD85_0239		D1869_03445	J5U23_01231			STK_07085
1519	Acidianus ambivalens	D1866_08310	DFR85_12580		Ahos_0196	D1867_07595
1520	Acidianus ambivalens	D1866_08315			Ahos_0195														SACC_21650					J5U23_00649	SSO2106		STK_08000
																								J5U23_01921			STK_11410
1521	Acidianus ambivalens	D1866_08320			Ahos_0194																		D1869_04960	J5U23_00650			STK_11420
1524	Acidianus ambivalens	D1866_08335	DFR85_13690		Ahos_0191	D1867_07615	B6F84_12950
1525	Acidianus ambivalens	D1866_08340	DFR85_12875
1526	Acidianus ambivalens	D1866_08345	DFR85_04825		Ahos_1765											MetMK1DRAFT_00024880			SACC_11130	HS1genome_1304	LD85_0714			J5U23_01958	SSO2105		STK_00200
			DFR85_13090													MetMK1DRAFT_00014380
			DFR85_13960
1528	Acidianus ambivalens	D1866_08355		CM19_06980	Ahos_0189	D1867_07675	B6F84_05765		DFR86_04835
1530	Acidianus ambivalens	D1866_08365	DFR85_15105		Ahos_0281	D1867_07685	B6F84_01410										Saci_2195	D1868_06855	SACC_13480				D1869_06765				STK_09100
		D1866_08630																	SACC_13930
1531	Acidianus ambivalens	D1866_08370	DFR85_02410		Ahos_0187	D1867_06960													SACC_12200		LD85_0783		D1869_13305	J5U23_01935	SSO2013
			DFR85_04535		Ahos_0252	D1867_07690													SACC_13940
1534	Acidianus ambivalens	D1866_08385			Ahos_0183	D1867_12085															LD85_1809			J5U23_02863
1536	Acidianus ambivalens	D1866_08400			Ahos_0181	D1867_00935	B6F84_03580		DFR86_03610
					Ahos_1451	D1867_07710
1537	Acidianus ambivalens	D1866_08405	DFR85_15085	CM19_06975		D1867_07715	B6F84_05395		DFR86_04670			MjAS7_1188		Msed_0462	GWK48_00450	MetMK1DRAFT_00009840	Saci_2282	D1868_07030	SACC_29590				D1869_14230	J5U23_00618	SSO2852	IC007_0453	STK_26180
							B6F84_12630
1538	Acidianus ambivalens	D1866_08410
1539	Acidianus ambivalens	D1866_08420
1540	Acidianus ambivalens	D1866_08425				D1867_07750
1546	Acidianus ambivalens	D1866_08455				D1867_07780	B6F84_05130											D1868_10770							SSO1287
1547	Acidianus ambivalens	D1866_08460			Ahos_0169	D1867_07785
1550	Acidianus ambivalens	D1866_08480			Ahos_0165	D1867_07800	B6F84_03595		DFR86_03595								Saci_0005	D1868_09155	SACC_20880		LD85_0007		D1869_11820	J5U23_01000	SSO2190		STK_21610
1551	Acidianus ambivalens	D1866_08485			Ahos_0164	D1867_07805
1556	Acidianus ambivalens	D1866_08510			Ahos_0159	D1867_07895
1558	Acidianus ambivalens	D1866_08520	DFR85_03885		Ahos_0154		B6F84_12085				DFR87_09700								SACC_28240				D1869_05135	J5U23_01858			STK_10890
					Ahos_1639																						STK_15600
																											STK_20140
1559	Acidianus ambivalens	D1866_08525			Ahos_2008														SACC_04430	HS1genome_2173		GC250_03470	D1869_04760	J5U23_01854
																						GC250_08730	D1869_05145
																						GC250_11345
1560	Acidianus ambivalens	D1866_08530
1561	Acidianus ambivalens	D1866_08535			Ahos_0153	D1867_07880
1562	Acidianus ambivalens	D1866_08540
1563	Acidianus ambivalens	D1866_08545
1565	Acidianus ambivalens	D1866_08565			Ahos_0269							MjAS7_2080	DFR88_01055	Msed_1093						HS1genome_1773				J5U23_01859	SSO2952		STK_07850
1567	Acidianus ambivalens	D1866_08575
1569	Acidianus ambivalens	D1866_08585	DFR85_02375		Ahos_0272	D1867_06875	B6F84_01135		DFR86_01165		DFR87_04140	MjAS7_1098	DFR88_04545	Msed_0408		MetMK1DRAFT_00016720		D1868_10725	SACC_16910			GC250_10545	D1869_04705	J5U23_01612	SSO1463	IC007_0894	STK_08520
1570	Acidianus ambivalens	D1866_08590			Ahos_0273														SACC_10960				D1869_04190				STK_17525
																							D1869_09870
1571	Acidianus ambivalens	D1866_08600
1575	Acidianus ambivalens	D1866_08620	DFR85_10990		Ahos_0278	D1867_06855	B6F84_05795		DFR86_04855										SACC_13230			GC250_07555		J5U23_02206	SSO9221	IC007_2737
1582	Acidianus ambivalens	D1866_08655	DFR85_03020	CM19_03520	Ahos_0285	D1867_06215	B6F84_03570		DFR86_03615								Saci_1849	D1868_04050	SACC_30300	HS1genome_1665	LD85_2633	GC250_09700	D1869_03800	J5U23_00459	SSO3019	IC007_0189	STK_07730
			DFR85_04105				B6F84_04960																	J5U23_00486
1583	Acidianus ambivalens	D1866_08665	DFR85_12695		Ahos_0287	D1867_06225	B6F84_00285		DFR86_00355								Saci_1165			HS1genome_1833	LD85_1180		D1869_05270	J5U23_02315	SSO1171		STK_11030
1584	Acidianus ambivalens	D1866_08670	DFR85_12690		Ahos_0288	D1867_06230	B6F84_00280		DFR86_00360								Saci_1164			HS1genome_1832	LD85_1181		D1869_05265	J5U23_02316	SSO1170		STK_11040
1585	Acidianus ambivalens	D1866_08675	DFR85_12685		Ahos_0289	D1867_06235	B6F84_00275		DFR86_00365								Saci_1163			HS1genome_1831	LD85_1182		D1869_05260	J5U23_02317	SSO1169		STK_11050
1586	Acidianus ambivalens	D1866_08680	DFR85_12710		Ahos_0290	D1867_06240	B6F84_00270		DFR86_00370								Saci_1166				LD85_1183		D1869_05255	J5U23_02318	SSO1168		STK_11060
1587	Acidianus ambivalens	D1866_08685	DFR85_12715				B6F84_00265																		SSO1163
1590	Acidianus ambivalens	D1866_08700	DFR85_02350		Ahos_0295	D1867_06260	B6F84_03545		DFR86_03635		DFR87_12500	MjAS7_1701	DFR88_02165	Msed_0877				D1868_05985				GC250_11350		J5U23_01582	SSO1310	IC007_0876	STK_15700
1591	Acidianus ambivalens	D1866_08705	DFR85_02345		Ahos_0296	D1867_06265	B6F84_03550		DFR86_03630		DFR87_12505	MjAS7_1702	DFR88_02160	Msed_0878				D1868_05990	SACC_10670			GC250_11355		J5U23_01581	SSO1309	IC007_0877	STK_15690
1592	Acidianus ambivalens	D1866_08710	DFR85_02340		Ahos_0297	D1867_06270	B6F84_03555		DFR86_03625		DFR87_12510	MjAS7_1703	DFR88_02155	Msed_0879				D1868_05995				GC250_11360		J5U23_01580	SSO1308	IC007_0878	STK_15680
1593	Acidianus ambivalens	D1866_08720									DFR87_00705								SACC_30890					J5U23_01923
1594	Acidianus ambivalens	D1866_08725	DFR85_14700	CM19_00310		D1867_06285	B6F84_03795		DFR86_03745										SACC_30860		LD85_2694			J5U23_00536	SSO11575
1595	Acidianus ambivalens	D1866_08730	DFR85_12395	CM19_01515	Ahos_1662		B6F84_11695		DFR86_00835		DFR87_00735	MjAS7_1863	DFR88_00660	Msed_1172		MetMK1DRAFT_00024370			SACC_26600				D1869_09835	J5U23_00769	SSO2101		STK_17380
											DFR87_01630	MjAS7_2393							SACC_26970					J5U23_01317	SSO2139
											DFR87_01840													J5U23_02292	SSO2730
1596	Acidianus ambivalens	D1866_08745	DFR85_15715	CM19_10785		D1867_06300	B6F84_00870				DFR87_13100	MjAS7_1822	DFR88_01650	Msed_0973	GWK48_09415	MetMK1DRAFT_00006660	Saci_2266	D1868_07105	SACC_22990		LD85_2996	GC250_09110	D1869_03395	J5U23_00860			STK_06985
1601	Acidianus ambivalens	D1866_08775	DFR85_15825	CM19_01815	Ahos_0303	D1867_06325	B6F84_01350		DFR86_01345	Mcup_1788	DFR87_05400	MjAS7_0903	DFR88_05215	Msed_0280	GWK48_06545	MetMK1DRAFT_00019140		D1868_03430	SACC_22490		LD85_3048	GC250_06080	D1869_10220	J5U23_00905	SSO2588	IC007_2269	STK_18060
1602	Acidianus ambivalens	D1866_08780	DFR85_15820	CM19_11350	Ahos_0304	D1867_06330	B6F84_01355		DFR86_01350	Mcup_1787	DFR87_05395	MjAS7_0904	DFR88_05210	Msed_0281	GWK48_06550	MetMK1DRAFT_00019130	Saci_0243		SACC_22500	HS1genome_1357	LD85_3047	GC250_06085	D1869_10215	J5U23_00904	SSO2589	IC007_2270	STK_18050
				CM19_01810		D1867_11405
1604	Acidianus ambivalens	D1866_08795	DFR85_15840	CM19_01820	Ahos_0311	D1867_06345	B6F84_01335		DFR86_01330	Mcup_1632	DFR87_03910	MjAS7_1171	DFR88_04310	Msed_0455	GWK48_06850	MetMK1DRAFT_00015150	Saci_0246	D1868_03445	SACC_22460	HS1genome_1354	LD85_3051	GC250_06065	D1869_10235	J5U23_00908	SSO2585	IC007_2266	STK_18110
1605	Acidianus ambivalens	D1866_08800	DFR85_15740	CM19_03890	Ahos_0312	D1867_06350	B6F84_01360		DFR86_01355	Mcup_1784	DFR87_05380	MjAS7_0907	DFR88_05195	Msed_0284	GWK48_06565	MetMK1DRAFT_00019100			SACC_23050	HS1genome_1533	LD85_2990	GC250_05590	D1869_09545	J5U23_00854	SSO2640	IC007_2132	STK_16980
1606	Acidianus ambivalens	D1866_08805	DFR85_15735	CM19_03885	Ahos_0313	D1867_06355	B6F84_01365		DFR86_01360	Mcup_1785	DFR87_05385	MjAS7_0906	DFR88_05200	Msed_0283	GWK48_06560	MetMK1DRAFT_00019110			SACC_23060	HS1genome_1534	LD85_2989	GC250_05585	D1869_09540	J5U23_00853	SSO2641	IC007_2131	STK_16970
1608	Acidianus ambivalens	D1866_08820	DFR85_00005	CM19_01825		D1867_06360	B6F84_01330		DFR86_01325	Mcup_1209	DFR87_00660	MjAS7_1790	DFR88_01775	Msed_0954	GWK48_00180							GC250_05770	D1869_15040			IC007_2164	STK_01310
1609	Acidianus ambivalens	D1866_08835
1610	Acidianus ambivalens	D1866_08840	DFR85_14505		Ahos_0348
1612	Acidianus ambivalens	D1866_08850			Ahos_0353							MjAS7_2213	DFR88_00435	Msed_1214	GWK48_07795										SSO1914		STK_16280
1613	Acidianus ambivalens	D1866_08855			Ahos_0354							MjAS7_2214	DFR88_00430	Msed_1215	GWK48_07800												STK_16277
1614	Acidianus ambivalens	D1866_08875	DFR85_13360		Ahos_2049		B6F84_07890							Msed_2188			Saci_0510					GC250_06700	D1869_14250		SSO1346	IC007_0610	STK_26210
																										IC007_1848
1615	Acidianus ambivalens	D1866_08880			Ahos_0156		B6F84_12990					MjAS7_1650	DFR88_02380	Msed_0836					SACC_04820		N/A				SSO0796	IC007_0133
1616	Acidianus ambivalens	D1866_08885			Ahos_0157							MjAS7_2510	DFR88_08915	Msed_1858	GWK48_08390		Saci_0495		SACC_04810		N/A				SSO0795
1619	Acidianus ambivalens	D1866_08900	DFR85_04820		Ahos_1583												Saci_1236		SACC_27960				D1869_09265		SSO1651		STK_16420
			DFR85_05140
1620	Acidianus ambivalens	D1866_08905	DFR85_04815		Ahos_1582											MetMK1DRAFT_00003510	Saci_1235		SACC_27950				D1869_09260
			DFR85_05135
1621	Acidianus ambivalens	D1866_08915			Ahos_0357		B6F84_00090			Mcup_1108	DFR87_12980				GWK48_10465				SACC_17190			GC250_06455	D1869_14565	J5U23_01677	SSO1397	IC007_2304	STK_00230
1622	Acidianus ambivalens	D1866_08920
1623	Acidianus ambivalens	D1866_08925		CM19_13035			B6F84_00155		DFR86_11415
1624	Acidianus ambivalens	D1866_08930		CM19_13040	Ahos_0369		B6F84_00150		DFR86_11410
1625	Acidianus ambivalens	D1866_08935		CM19_13045	Ahos_0368		B6F84_00145		DFR86_11405
1627	Acidianus ambivalens	D1866_08945		CM19_13055	Ahos_0366		B6F84_00135		DFR86_11395
1628	Acidianus ambivalens	D1866_08950		CM19_13060	Ahos_0365		B6F84_00130		DFR86_11420
1629	Acidianus ambivalens	D1866_08955	DFR85_13170	CM19_13065	Ahos_0364		B6F84_00125		DFR86_11425
1630	Acidianus ambivalens	D1866_08960	DFR85_13165	CM19_13070	Ahos_0363		B6F84_00120		DFR86_11430
1631	Acidianus ambivalens	D1866_08965	DFR85_14275		Ahos_0362		B6F84_00220				DFR87_01440	MjAS7_1006	DFR88_04920	Msed_0338		MetMK1DRAFT_00002720	Saci_1813		SACC_15720	HS1genome_0760	LD85_0924	GC250_10245		J5U23_01351	SSO0798	IC007_2323	STK_18010
					Ahos_1737		B6F84_04865					MjAS7_1694				MetMK1DRAFT_00009260	Saci_1883		SACC_30250	HS1genome_1784	LD85_0986			J5U23_01703	SSO1243	IC007_2471
																					LD85_2622				SSO1970
1632	Acidianus ambivalens	D1866_08970			Ahos_0361		B6F84_04870					MjAS7_1007	DFR88_04915	Msed_0339		MetMK1DRAFT_00002710	Saci_1812		SACC_30260	HS1genome_1783	LD85_2623			J5U23_01350		IC007_2324
1633	Acidianus ambivalens	D1866_08975																				GC250_06470				IC007_2308
1634	Acidianus ambivalens	D1866_08980	DFR85_13225	CM19_12925	Ahos_0359		B6F84_00175		DFR86_11440	Mcup_1052			DFR88_00745	Msed_1154				D1868_06695		HS1genome_1774		GC250_06505			SSO1389	IC007_2317
							B6F84_13775
1636	Acidianus ambivalens	D1866_08995		CM19_12920	Ahos_0358		B6F84_00100			Mcup_1106	DFR87_12950				GWK48_10490	MetMK1DRAFT_00004320			SACC_17230	HS1genome_1751			D1869_14570	J5U23_01679	SSO1392	IC007_2300	STK_00220
1638	Acidianus ambivalens	D1866_09015	DFR85_15135		Ahos_0374						DFR87_09540					MetMK1DRAFT_00004190		D1868_06995	SACC_15600				D1869_05000			IC007_0584	STK_01535
																			SACC_27890
1639	Acidianus ambivalens	D1866_09020	DFR85_13235		Ahos_0373	D1867_12060	B6F84_00200								GWK48_10535	MetMK1DRAFT_00004160				HS1genome_1775		GC250_09955				IC007_0208	STK_00350
1644	Acidianus ambivalens	D1866_09075	DFR85_02245								DFR87_00120					MetMK1DRAFT_00009170				HS1genome_1128			D1869_03230	J5U23_00559	SSO1187	IC007_0070
			DFR85_02620								DFR87_01745					MetMK1DRAFT_00010290				HS1genome_1800			D1869_03630	J5U23_01366	SSO1341
			DFR85_04005								DFR87_09245												D1869_03780	J5U23_01378	SSO1504
			DFR85_04685								DFR87_12650												D1869_04970	J5U23_01398	SSO1652
			DFR85_05260								DFR87_13065												D1869_05110	J5U23_01404	SSO1672
			DFR85_12345																				D1869_05735	J5U23_01459	SSO1844
			DFR85_12375																				D1869_05815	J5U23_01547	SSO2782
			DFR85_12965																				D1869_08830	J5U23_01565	SSO2785
			DFR85_13060																				D1869_08980	J5U23_01711	SSO2811
			DFR85_14005																				D1869_09220	J5U23_01937
			DFR85_14865																				D1869_09895
			DFR85_15605																				D1869_10530
																							D1869_10770
																							D1869_12090
																							D1869_12555
																							D1869_13030
																							D1869_13310
																							D1869_13490
																							D1869_13635
																							D1869_13895
																							D1869_14215
																							D1869_14275
1645	Acidianus ambivalens	D1866_09085			Ahos_1665														SACC_25430				D1869_14175	J5U23_02117
1648	Acidianus ambivalens	D1866_09105
1649	Acidianus ambivalens	D1866_09110
1650	Acidianus ambivalens	D1866_09115				D1867_06600	B6F84_04710				DFR87_00450		DFR88_02145	Msed_0881		MetMK1DRAFT_00004900							D1869_05850
		D1866_09385																					D1869_14150
1651	Acidianus ambivalens	D1866_09120														MetMK1DRAFT_00004920							D1869_14145
1652	Acidianus ambivalens	D1866_09125														MetMK1DRAFT_00004930							D1869_14140
1653	Acidianus ambivalens	D1866_09130																					D1869_14135
1654	Acidianus ambivalens	D1866_09135														MetMK1DRAFT_00004910							D1869_14130
1655	Acidianus ambivalens	D1866_09140
1656	Acidianus ambivalens	D1866_09165
1657	Acidianus ambivalens	D1866_09170
1659	Acidianus ambivalens	D1866_09185				D1867_06415	B6F84_13550										Saci_2035				LD85_0596			J5U23_01590	SSO1671
1660	Acidianus ambivalens	D1866_09190				D1867_06420	B6F84_13555										Saci_2036				LD85_0595			J5U23_01589	SSO1668
1661	Acidianus ambivalens	D1866_09195				D1867_06425	B6F84_13560										Saci_2037				LD85_0594			J5U23_01588	SSO1667
1662	Acidianus ambivalens	D1866_09200				D1867_06430	B6F84_13565										Saci_2038				LD85_0593			J5U23_01587	SSO1666
1663	Acidianus ambivalens	D1866_09205				D1867_06435	B6F84_13570										Saci_2039				LD85_0592			J5U23_01586	SSO1665
1664	Acidianus ambivalens	D1866_09210				D1867_06440	B6F84_13575										Saci_2040				LD85_0591			J5U23_01585	SSO1664
1665	Acidianus ambivalens	D1866_09215				D1867_06445	B6F84_13580										Saci_2041				LD85_0590			J5U23_01584	SSO1663
1666	Acidianus ambivalens	D1866_09220				D1867_06450	B6F84_13585										Saci_2042				LD85_0589			J5U23_01583	SSO1662
1667	Acidianus ambivalens	D1866_09225				D1867_06455
1668	Acidianus ambivalens	D1866_09230
1669	Acidianus ambivalens	D1866_09235
1670	Acidianus ambivalens	D1866_09240				D1867_06465
1671	Acidianus ambivalens	D1866_09245				D1867_06470	B6F84_13460		DFR86_04290		DFR87_02070	MjAS7_0041	DFR88_09085	Msed_1823	GWK48_07295		Saci_2131		SACC_16510		LD85_0608		D1869_13800	J5U23_01605	SSO1007		STK_25490
																			SACC_24330		LD85_1328				SSO1538
1672	Acidianus ambivalens	D1866_09250				D1867_06475						MjAS7_2230	DFR88_00395	Msed_1222	GWK48_10840	MetMK1DRAFT_00009850	Saci_1136		SACC_14120		LD85_0301	GC250_08915	D1869_14745	J5U23_01289	SSO2505		STK_00650
																	Saci_1725		SACC_17720		LD85_0310			J5U23_01298	SSO2516
1673	Acidianus ambivalens	D1866_09255
1674	Acidianus ambivalens	D1866_09260	DFR85_02975	CM19_04225		D1867_06495	B6F84_05105
1675	Acidianus ambivalens	D1866_09265	DFR85_02970			D1867_06500	B6F84_05100										Saci_1836		SACC_11540		LD85_0754			J5U23_02191	SSO2040
																									SSO2527
1676	Acidianus ambivalens	D1866_09270
1677	Acidianus ambivalens	D1866_09275	DFR85_03135	CM19_00035			B6F84_04805		DFR86_04260													GC250_05995	D1869_06045			IC007_2250	STK_10120
		D1866_09770					B6F84_13005		DFR86_11010
1678	Acidianus ambivalens	D1866_09280	DFR85_04175	CM19_04695	Ahos_0335	D1867_06510	B6F84_05080		DFR86_04400									D1868_06175	SACC_30430	HS1genome_1661	LD85_2653		D1869_06095	J5U23_00499	SSO3006		STK_10080
1679	Acidianus ambivalens	D1866_09285				D1867_06515
1680	Acidianus ambivalens	D1866_09290				D1867_06520
1681	Acidianus ambivalens	D1866_09295	DFR85_04165	CM19_04745	Ahos_0337	D1867_06525	B6F84_05050		DFR86_04465									D1868_06165	SACC_23310	HS1genome_1642	LD85_2960		D1869_13710	J5U23_00826	SSO2671		STK_25320
1682	Acidianus ambivalens	D1866_09300	DFR85_04135	CM19_04735	Ahos_0342	D1867_06530	B6F84_05035		DFR86_04455		DFR87_09365							D1868_06140	SACC_23290	HS1genome_1947	LD85_2962		D1869_13720	J5U23_00828	SSO2668		STK_25350
1683	Acidianus ambivalens	D1866_09305				D1867_06535
1684	Acidianus ambivalens	D1866_09310				D1867_06540
1686	Acidianus ambivalens	D1866_09320				D1867_06550
1687	Acidianus ambivalens	D1866_09325				D1867_06555															LD85_2186
1688	Acidianus ambivalens	D1866_09330				D1867_06560
1689	Acidianus ambivalens	D1866_09335				D1867_06565
1690	Acidianus ambivalens	D1866_09340				D1867_06570
1693	Acidianus ambivalens	D1866_09355																	SACC_26830
1695	Acidianus ambivalens	D1866_09365				D1867_06580	B6F84_04590											D1868_06235					D1869_05900			IC007_2370	STK_10230
1696	Acidianus ambivalens	D1866_09370				D1867_06585	B6F84_04665			Mcup_1343	DFR87_00525	MjAS7_1716	DFR88_02090	Msed_0892	GWK48_10120
1697	Acidianus ambivalens	D1866_09375				D1867_06590	B6F84_04720				DFR87_00455		DFR88_02140	Msed_0882								GC250_06260				IC007_2345
1698	Acidianus ambivalens	D1866_09380				D1867_06595	B6F84_04715				DFR87_00445	MjAS7_1802	DFR88_01710	Msed_0880		MetMK1DRAFT_00006640	Saci_2201	D1868_06045	SACC_16220		LD85_2731	GC250_06275	D1869_05845	J5U23_00577	SSO2909	IC007_2343	STK_25660
							B6F84_05340						DFR88_02150	Msed_0961
1700	Acidianus ambivalens	D1866_09390	DFR85_02695	CM19_00025		D1867_06605			DFR86_04140									D1868_05915				GC250_06725	D1869_06020			IC007_2504	STK_10170
		D1866_09520
1701	Acidianus ambivalens	D1866_09395	DFR85_03935	CM19_01040		D1867_06610	B6F84_04525					MjAS7_2227	DFR88_00410	Msed_1219		MetMK1DRAFT_00004790	Saci_1781	D1868_06105	SACC_25460	HS1genome_2281	LD85_0693		D1869_08890	J5U23_02146	SSO1811		STK_15800
																MetMK1DRAFT_00006190					LD85_0798
1702	Acidianus ambivalens	D1866_09400		CM19_12640					DFR86_00235		DFR87_00870	MjAS7_1831	DFR88_01635	Msed_0976	GWK48_09930	MetMK1DRAFT_00003930	Saci_1727	D1868_06530	SACC_11930	HS1genome_0887	LD85_0899		D1869_04265	J5U23_01488	SSO1350		STK_11490
1703	Acidianus ambivalens	D1866_09405	DFR85_02745		Ahos_0386																	GC250_06660
1704	Acidianus ambivalens	D1866_09410	DFR85_02750			D1867_06625												D1868_06535				GC250_06635
1706	Acidianus ambivalens	D1866_09420
1707	Acidianus ambivalens	D1866_09425
1708	Acidianus ambivalens	D1866_09430
1709	Acidianus ambivalens	D1866_09435				D1867_06635	B6F84_04695		DFR86_04215									D1868_05900				GC250_06615				IC007_2340
																										IC007_2439
1714	Acidianus ambivalens	D1866_09460	DFR85_02655	CM19_07920			B6F84_04890		DFR86_01085	Mcup_0101	DFR87_07505	MjAS7_2141	DFR88_01270	Msed_1050	GWK48_04660	MetMK1DRAFT_00023800	Saci_1034	D1868_03875	SACC_21620		LD85_2702	GC250_10555	D1869_13770	J5U23_00543	SSO2615	IC007_0699	STK_25430
													DFR88_07190	Msed_2207					SACC_22800		LD85_3021			J5U23_00879
1716	Acidianus ambivalens	D1866_09470	DFR85_12510		Ahos_0388	D1867_06650	B6F84_04965		DFR86_04430								Saci_2123	D1868_10110	SACC_30370	HS1genome_1701	LD85_2645			J5U23_00493	SSO3012		STK_10990
1719	Acidianus ambivalens	D1866_09485			Ahos_0390												Saci_1271										STK_16000
1720	Acidianus ambivalens	D1866_09490															Saci_1272										STK_15990
1721	Acidianus ambivalens	D1866_09495	DFR85_13955		Ahos_1585						DFR87_01590					MetMK1DRAFT_00000920			SACC_12650			GC250_01915	D1869_12245			IC007_2489	STK_22270
1722	Acidianus ambivalens	D1866_09505		CM19_12590	Ahos_0394	D1867_06720					DFR87_12225								SACC_25250		LD85_0719		D1869_03470				STK_00365
1723	Acidianus ambivalens	D1866_09515	DFR85_15320	CM19_03955		D1867_06760	B6F84_05635				DFR87_04645	MjAS7_0945	DFR88_05045	Msed_0313	GWK48_07725	MetMK1DRAFT_00018740		D1868_06190	SACC_12980	HS1genome_1162	LD85_0442	GC250_06255	D1869_14105	J5U23_02238	SSO2088	IC007_2346	STK_26110
							B6F84_13035
1726	Acidianus ambivalens	D1866_09530
1727	Acidianus ambivalens	D1866_09535	DFR85_15040			D1867_06660					DFR87_02110		DFR88_00830	Msed_1138	GWK48_11180	MetMK1DRAFT_00003970	Saci_1930			HS1genome_1603							STK_20010
											DFR87_12585
1729	Acidianus ambivalens	D1866_09545			Ahos_0399	D1867_10610					DFR87_09470					MetMK1DRAFT_00026440					LD85_2790	GC250_10230	D1869_08610			IC007_0563	STK_15355
1731	Acidianus ambivalens	D1866_09560	DFR85_13275	CM19_01425	Ahos_0401		B6F84_03860		DFR86_00815	Mcup_1015	DFR87_01975	MjAS7_2119	DFR88_01165	Msed_1071	GWK48_07750	MetMK1DRAFT_00025340		D1868_05800		HS1genome_1703	LD85_0823	GC250_02645	D1869_09465		SSO8124	IC007_1574
1732	Acidianus ambivalens	D1866_09565	DFR85_13270	CM19_01420	Ahos_0402		B6F84_03855		DFR86_00810	Mcup_0794	DFR87_11550	MjAS7_2537	DFR88_11090	Msed_1444	GWK48_07755	MetMK1DRAFT_00025350		D1868_05805		HS1genome_1704	LD85_0822	GC250_02640	D1869_09460	J5U23_01618	SSO1459	IC007_1575	STK_16800
1733	Acidianus ambivalens	D1866_09570	DFR85_13265	CM19_01415	Ahos_0403		B6F84_03850		DFR86_00805	Mcup_0793	DFR87_11545	MjAS7_2538	DFR88_11085	Msed_1445	GWK48_07760	MetMK1DRAFT_00025360	Saci_2158	D1868_05795		HS1genome_1706	LD85_0821	GC250_02635	D1869_09455	J5U23_01619	SSO1458	IC007_1576	STK_16790
1734	Acidianus ambivalens	D1866_09575			Ahos_0404																					IC007_0480
1735	Acidianus ambivalens	D1866_09580
1736	Acidianus ambivalens	D1866_09585	DFR85_13605		Ahos_0407																					IC007_2406	STK_24880
1737	Acidianus ambivalens	D1866_09590			Ahos_0408	D1867_06675																GC250_05370				IC007_2079
1739	Acidianus ambivalens	D1866_09605	DFR85_14950		Ahos_0412	D1867_12135	B6F84_00850				DFR87_09195	MjAS7_2378	DFR88_11780	Msed_1308		MetMK1DRAFT_00004520			SACC_15390		LD85_2794	GC250_05695			SSO9378
1740	Acidianus ambivalens	D1866_09610	DFR85_14955		Ahos_0413	D1867_12130					DFR87_09200	MjAS7_2377	DFR88_11785	Msed_1307		MetMK1DRAFT_00004510			SACC_15380		LD85_2793	GC250_05700			SSO1968
1742	Acidianus ambivalens	D1866_09620	DFR85_02710																			GC250_06625				IC007_2441
1743	Acidianus ambivalens	D1866_09625	DFR85_02715								DFR87_00440		DFR88_02105	Msed_0889								GC250_06630				IC007_2442
1744	Acidianus ambivalens	D1866_09630	DFR85_02360	CM19_11855	Ahos_0417	D1867_06730	B6F84_00215		DFR86_01145	Mcup_1599	DFR87_05155	MjAS7_1236	DFR88_04135	Msed_0493	GWK48_07830	MetMK1DRAFT_00014800		D1868_06205		HS1genome_0649	LD85_0906	GC250_06280		J5U23_01883	SSO1355	IC007_2379
																									SSO1952
1745	Acidianus ambivalens	D1866_09635				D1867_06735	B6F84_04595		DFR86_04320								Saci_1072	D1868_00405	SACC_29670	HS1genome_2120	LD85_2862	GC250_01945	D1869_13170	J5U23_00729	SSO2770	IC007_1433	STK_24030
1747	Acidianus ambivalens	D1866_09645	DFR85_03025				B6F84_04840		DFR86_04200									D1868_06200	SACC_12090
1748	Acidianus ambivalens	D1866_09650	DFR85_02510	CM19_00060			B6F84_04795		DFR86_04330	Mcup_0918	DFR87_00510	MjAS7_1709	DFR88_02110	Msed_0888	GWK48_10060			D1868_06010	SACC_16760			GC250_06365	D1869_05870			IC007_0392	STK_10290
																										IC007_2420
1749	Acidianus ambivalens	D1866_09655	DFR85_02515	CM19_00065			B6F84_04790		DFR86_04335	Mcup_0917	DFR87_00505	MjAS7_1708	DFR88_02115	Msed_0887	GWK48_10065			D1868_06015	SACC_16770			GC250_06360	D1869_05875			IC007_2419	STK_10280
1750	Acidianus ambivalens	D1866_09660	DFR85_02520	CM19_00070			B6F84_04770		DFR86_04355	Mcup_0912	DFR87_00500	MjAS7_1707	DFR88_02120	Msed_0886	GWK48_10070			D1868_06020	SACC_16780			GC250_06355	D1869_05880			IC007_2418	STK_10270
1751	Acidianus ambivalens	D1866_09665	DFR85_02525	CM19_00075			B6F84_04785		DFR86_04340	Mcup_0915	DFR87_00495	MjAS7_1706	DFR88_02125	Msed_0885	GWK48_10075			D1868_06025	SACC_16790			GC250_06350	D1869_05885			IC007_2417	STK_10260
1752	Acidianus ambivalens	D1866_09670	DFR85_02530	CM19_00080			B6F84_04780		DFR86_04345	Mcup_0914	DFR87_00490	MjAS7_1705	DFR88_02130	Msed_0884	GWK48_10080			D1868_06030	SACC_16800			GC250_06345	D1869_05890			IC007_2416	STK_10250
1753	Acidianus ambivalens	D1866_09675	DFR85_02535	CM19_04160			B6F84_04775		DFR86_04350	Mcup_0913	DFR87_00485	MjAS7_1704	DFR88_02135	Msed_0883	GWK48_10085			D1868_06035	SACC_16810			GC250_06340	D1869_05895			IC007_2415	STK_10240
				CM19_04155
1754	Acidianus ambivalens	D1866_09680							DFR86_04185									D1868_06225	SACC_24350	HS1genome_1298	LD85_0706		D1869_05225	J5U23_00771	SSO2728
																					LD85_2905
1755	Acidianus ambivalens	D1866_09685	DFR85_02135		Ahos_1896		B6F84_04610		DFR86_04160		DFR87_01505		DFR88_01245	Msed_1055		MetMK1DRAFT_00007420	Saci_1835	D1868_06210	SACC_11530	HS1genome_0520	LD85_0755	GC250_10045	D1869_09505	J5U23_00568	SSO2039	IC007_2445
			DFR85_02835				B6F84_05905									MetMK1DRAFT_00008800			SACC_12290			GC250_10310		J5U23_01773	SSO2528
			DFR85_12985																					J5U23_01783	SSO2938
																								J5U23_01803
																								J5U23_02190
1758	Acidianus ambivalens	D1866_09700	DFR85_02540				B6F84_04815		DFR86_04210									D1868_06075	SACC_24230			GC250_06335				IC007_2404
			DFR85_03140				B6F84_04835												SACC_24240
																			SACC_24400
1759	Acidianus ambivalens	D1866_09705
1761	Acidianus ambivalens	D1866_09715	DFR85_02700				B6F84_04820		DFR86_04195									D1868_06065	SACC_24250			GC250_06325				IC007_2401
1762	Acidianus ambivalens	D1866_09720					B6F84_04575		DFR86_04280		DFR87_00435	MjAS7_1697		Msed_0873	GWK48_10135			D1868_06270				GC250_06550	D1869_05825			IC007_2422	STK_10320
									DFR86_04325
1763	Acidianus ambivalens	D1866_09725					B6F84_04580		DFR86_04275		DFR87_00430	MjAS7_1698	DFR88_02180	Msed_0874	GWK48_10130			D1868_06265				GC250_06555	D1869_05830			IC007_2423	STK_10310
1764	Acidianus ambivalens	D1866_09730	DFR85_02790	CM19_04190			B6F84_04750		DFR86_04270									D1868_05975				GC250_06760	D1869_06035			IC007_2512	STK_10140
1765	Acidianus ambivalens	D1866_09735	DFR85_02785	CM19_00030			B6F84_04760		DFR86_04255									D1868_05970				GC250_06755	D1869_06050			IC007_2510	STK_10110
1766	Acidianus ambivalens	D1866_09740	DFR85_02780	CM19_04185			B6F84_04755		DFR86_04265									D1868_05965				GC250_06750	D1869_06040			IC007_2509	STK_10130
1767	Acidianus ambivalens	D1866_09745	DFR85_02775				B6F84_04810		DFR86_04250									D1868_05960		HS1genome_2016		GC250_06745	D1869_06015			IC007_2508	STK_10180
1768	Acidianus ambivalens	D1866_09750	DFR85_02770			D1867_06505	B6F84_04690		DFR86_04220									D1868_05955				GC250_06770				IC007_2515
1769	Acidianus ambivalens	D1866_09755	DFR85_02765	CM19_00045			B6F84_04800		DFR86_04245									D1868_05950				GC250_06765	D1869_06010			IC007_2514	STK_10190
1770	Acidianus ambivalens	D1866_09760	DFR85_02760	CM19_04180			B6F84_04730		DFR86_04240									D1868_05945				GC250_06665	D1869_06005			IC007_2480	STK_10200
1771	Acidianus ambivalens	D1866_09765	DFR85_03090	CM19_00050			B6F84_04740		DFR86_04235									D1868_05940				GC250_02615	D1869_06000			IC007_1570	STK_10210
1774	Acidianus ambivalens	D1866_09780			Ahos_0419	D1867_06755
1775	Acidianus ambivalens	D1866_09785
1777	Acidianus ambivalens	D1866_09800	DFR85_02875		Ahos_0422	D1867_06840	B6F84_04685		DFR86_04225									D1868_06050	SACC_10430	HS1genome_0548		GC250_06690	D1869_08780			IC007_2491	STK_11170
							B6F84_05910		DFR86_04945									D1868_07645		HS1genome_2119							STK_15640
																				HS1genome_2124
1778	Acidianus ambivalens	D1866_09805	DFR85_02870	CM19_04315		D1867_06835	B6F84_04540												SACC_24510	HS1genome_1989		GC250_06585				IC007_2428	STK_11180
																				HS1genome_2015
1779	Acidianus ambivalens	D1866_09810	DFR85_02865	CM19_04255		D1867_06830	B6F84_04535															GC250_06590				IC007_2429	STK_11200
1780	Acidianus ambivalens	D1866_09815	DFR85_02860	CM19_04245		D1867_06825	B6F84_04530															GC250_06595				IC007_2430	STK_11210
1781	Acidianus ambivalens	D1866_09820	DFR85_02850	CM19_00750			B6F84_04565						DFR88_00845	Msed_1135						HS1genome_2129
1782	Acidianus ambivalens	D1866_09825
1783	Acidianus ambivalens	D1866_09840			Ahos_0428	D1867_06190	B6F84_05785		DFR86_04850	Mcup_0904	DFR87_11965	MjAS7_2367	DFR88_11820	Msed_1300		MetMK1DRAFT_00001210							D1869_14470				STK_00020
1784	Acidianus ambivalens	D1866_09845	DFR85_04070		Ahos_0429																						STK_13030
1785	Acidianus ambivalens	D1866_09850	DFR85_02500		Ahos_0430	D1867_06185	B6F84_03540		DFR86_04150								Saci_2136	D1868_05980	SACC_24310	HS1genome_1302			D1869_05215			IC007_2339	STK_10220
																							D1869_05905				STK_11150
1786	Acidianus ambivalens	D1866_09855	DFR85_02115	CM19_00055	Ahos_0431	D1867_06180	B6F84_04845		DFR86_04360								Saci_2137	D1868_06280	SACC_24320	HS1genome_1082	LD85_2910	GC250_06720		J5U23_00775	SSO2720	IC007_2497	STK_11140
1787	Acidianus ambivalens	D1866_09860	DFR85_14585		Ahos_0432	D1867_06175												D1868_00615					D1869_00720				STK_02430
1788	Acidianus ambivalens	D1866_09865	DFR85_02670	CM19_00210	Ahos_0433	D1867_06170	B6F84_04765		DFR86_10990			MjAS7_2138	DFR88_01260	Msed_1052			Saci_1691	D1868_06195	SACC_11730	HS1genome_1680	LD85_0812		D1869_05455	J5U23_02090	SSO1864		STK_10630
1790	Acidianus ambivalens	D1866_09885																					D1869_10255				STK_18140
1791	Acidianus ambivalens	D1866_09890	DFR85_13045		Ahos_0437		B6F84_05760		DFR86_04830													GC250_08940				IC007_0162
1792	Acidianus ambivalens	D1866_09895			Ahos_0439	D1867_06150	B6F84_03730															GC250_06190				IC007_0493
1798	Acidianus ambivalens	D1866_09930	DFR85_04495		Ahos_0448	D1867_06115													SACC_16580				D1869_04045				STK_08090
1799	Acidianus ambivalens	D1866_09935	DFR85_12930		Ahos_0449	D1867_06110	B6F84_12920		DFR86_10970		DFR87_01725	MjAS7_2546	DFR88_11045	Msed_1453	GWK48_00980	MetMK1DRAFT_00002270			SACC_13530		LD85_2703			J5U23_00562	SSO2955
1801	Acidianus ambivalens	D1866_09945	DFR85_02475	CM19_03985	Ahos_0451	D1867_06100	B6F84_05945		DFR86_04980	Mcup_1200	DFR87_00880	MjAS7_1833	DFR88_01625	Msed_0978	GWK48_00195	MetMK1DRAFT_00003490	Saci_2021	D1868_10115	SACC_12900		LD85_0377	GC250_11555	D1869_08660	J5U23_01982	SSO1190	IC007_1008
1802	Acidianus ambivalens	D1866_09950	DFR85_02470	CM19_03990	Ahos_0452	D1867_06095	B6F84_05950		DFR86_04985	Mcup_1199	DFR87_00885	MjAS7_1834	DFR88_01620	Msed_0979	GWK48_00200	MetMK1DRAFT_00003480	Saci_2020	D1868_10120			LD85_0378	GC250_11560	D1869_08665	J5U23_01983	SSO1191	IC007_1009	STK_15420
1803	Acidianus ambivalens	D1866_09955	DFR85_02465	CM19_03995	Ahos_0453	D1867_06090	B6F84_05955		DFR86_04990	Mcup_1198	DFR87_00890	MjAS7_1835	DFR88_01615	Msed_0980	GWK48_00205	MetMK1DRAFT_00003470	Saci_2019	D1868_10125	SACC_12810		LD85_0379	GC250_11565	D1869_08670	J5U23_01984	SSO1192	IC007_1010	STK_15430
1804	Acidianus ambivalens	D1866_09960	DFR85_02460	CM19_04000	Ahos_0454	D1867_06085	B6F84_05960		DFR86_04995	Mcup_1197	DFR87_00895	MjAS7_1836	DFR88_01610	Msed_0981	GWK48_00210	MetMK1DRAFT_00003460	Saci_2018	D1868_10130			LD85_0380	GC250_11570	D1869_08675	J5U23_01985	SSO1193	IC007_1011	STK_15440
1807	Acidianus ambivalens	D1866_09985			Ahos_0459	D1867_06060
1815	Acidianus ambivalens	D1866_10045	DFR85_10980		Ahos_0472	D1867_06010	B6F84_05975		DFR86_05015
1816	Acidianus ambivalens	D1866_10060	DFR85_02420		Ahos_0475	D1867_05995						MjAS7_1147									LD85_0842					IC007_0173	STK_07457
1847	Acidianus ambivalens	D1866_10220		CM19_11495	Ahos_0506	D1867_05835	B6F84_06200		DFR86_05255
1856	Acidianus ambivalens	D1866_10265	DFR85_08370	CM19_08265	Ahos_0515	D1867_05790	B6F84_06245		DFR86_05300	Mcup_0229	DFR87_08180	MjAS7_0363	DFR88_07855	Msed_2061	GWK48_03605	MetMK1DRAFT_00030880	Saci_0060	D1868_09450	SACC_20190	HS1genome_0741	LD85_0070	GC250_07725	D1869_11520	J5U23_01064	SSO2257	IC007_2703	STK_21000
1876	Acidianus ambivalens	D1866_10370	DFR85_08265	CM19_03635	Ahos_0534	D1867_05685	B6F84_06345		DFR86_05405		DFR87_08325	MjAS7_0334	DFR88_08000	Msed_2033	GWK48_03600			D1868_01395	SACC_22220	HS1genome_1303	LD85_3074	GC250_08195	D1869_01370	J5U23_00934	SSO2555	IC007_2829	STK_03470
1880	Acidianus ambivalens	D1866_10390	DFR85_06245		Ahos_0538		B6F84_06370		DFR86_05425								Saci_0284	D1868_08765	SACC_32230				D1869_13045				STK_23800
1912	Acidianus ambivalens	D1866_10555			Ahos_0570	D1867_05505
1937	Acidianus ambivalens	D1866_10695										MjAS7_2899	DFR88_09395	Msed_1767
1938	Acidianus ambivalens	D1866_10700
1939	Acidianus ambivalens	D1866_10705
1983	Acidianus ambivalens	D1866_10930																									STK_20840
1984	Acidianus ambivalens	D1866_10935																									STK_20850
1995	Acidianus ambivalens	D1866_11005	DFR85_06915	CM19_08905	Ahos_0648	D1867_05095	B6F84_07935		DFR86_06970	Mcup_1928	DFR87_06090	MjAS7_0727	DFR88_05925	Msed_0144	GWK48_05765	MetMK1DRAFT_00021010	Saci_0458	D1868_01020	SACC_01240		LD85_2150	GC250_04310	D1869_00780	J5U23_00048	SSO0210	IC007_1823	STK_02570
1996	Acidianus ambivalens	D1866_11015																					D1869_01075
		D1866_12260
2025	Acidianus ambivalens	D1866_11165	DFR85_08805		Ahos_0678	D1867_04935	B6F84_06810		DFR86_05870									D1868_05785					D1869_09435				STK_16750
2072	Acidianus ambivalens	D1866_11405			Ahos_0723
2079	Acidianus ambivalens	D1866_11440			Ahos_0730	D1867_04660
2086	Acidianus ambivalens	D1866_11480	DFR85_02630	CM19_07050	Ahos_0264		B6F84_04180					MjAS7_2233	DFR88_00265		GWK48_09770	MetMK1DRAFT_00008160			SACC_15400				D1869_05285	J5U23_01352			STK_11005
												MjAS7_2338
2087	Acidianus ambivalens	D1866_11485	DFR85_02635		Ahos_0265		B6F84_04185					MjAS7_2234	DFR88_00260		GWK48_09775	MetMK1DRAFT_00008150			SACC_15410		LD85_0852				SSO1969		STK_11010
												MjAS7_2339									LD85_1054
2088	Acidianus ambivalens	D1866_11495
2089	Acidianus ambivalens	D1866_11500
2148	Acidianus ambivalens	D1866_11830	DFR85_07420	CM19_09345	Ahos_0797	D1867_04290	B6F84_07450		DFR86_06505	Mcup_2012	DFR87_06810	MjAS7_0559	DFR88_06870	Msed_2265	GWK48_05340	MetMK1DRAFT_00022440	Saci_0665	D1868_01955	SACC_01860		LD85_2080	GC250_03950	D1869_01215	J5U23_03187	SSO0280	IC007_1753	STK_03220
2185	Acidianus ambivalens	D1866_12045				D1867_04080
2205	Acidianus ambivalens	D1866_12145	DFR85_07060	CM19_09040	Ahos_0853	D1867_03980	B6F84_07770		DFR86_06815	Mcup_1958	DFR87_06470	MjAS7_0690	DFR88_06165	Msed_0100	GWK48_05650	MetMK1DRAFT_00021760	Saci_0588	D1868_02270	SACC_06660	HS1genome_0292	LD85_1634	GC250_03600	D1869_01885	J5U23_02698	SSO0709	IC007_1683	STK_04230
2226	Acidianus ambivalens	D1866_12250				D1867_03870
2252	Acidianus ambivalens	D1866_12395				D1867_03725	B6F84_08335		DFR86_11830		DFR87_11535	MjAS7_2533	DFR88_11110		GWK48_00875	MetMK1DRAFT_00025470
2279	Acidianus ambivalens	D1866_12530	DFR85_11885	CM19_08335	Ahos_0924	D1867_03590	B6F84_08475		DFR86_07485	Mcup_0776	DFR87_11265	MjAS7_2585	DFR88_10855	Msed_1490	GWK48_01075		Saci_1210	D1868_03655	SACC_09810		LD85_1253	GC250_10890	D1869_03945	J5U23_02390	SSO1088	IC007_0788	STK_08290
2291	Acidianus ambivalens	D1866_12590	DFR85_11640		Ahos_0936	D1867_03530	B6F84_08530		DFR86_07540													GC250_06300				IC007_2396
2331	Acidianus ambivalens	D1866_12790	DFR85_08210	CM19_11765	Ahos_0978	D1867_03330	B6F84_08730		DFR86_07740		DFR87_07550	MjAS7_0495	DFR88_07235	Msed_2180		MetMK1DRAFT_00033030		D1868_02765	SACC_05770	HS1genome_1081	LD85_1911	GC250_02850	D1869_00285	J5U23_02983		IC007_1621	STK_01675
2336	Acidianus ambivalens	D1866_12825	DFR85_12060		Ahos_0989		B6F84_00500
2346	Acidianus ambivalens	D1866_12875			Ahos_0998	D1867_03245
2347	Acidianus ambivalens	D1866_12880	DFR85_06180		Ahos_0999	D1867_03240														HS1genome_2150		GC250_08020				IC007_2793
2348	Acidianus ambivalens	D1866_12885	DFR85_06185	CM19_10630	Ahos_1000	D1867_03235	B6F84_09120		DFR86_07825	Mcup_1723	DFR87_04515	MjAS7_1021	DFR88_04845	Msed_0353	GWK48_07155	MetMK1DRAFT_00015700	Saci_0331	D1868_00460	SACC_22950	HS1genome_2148	LD85_3000	GC250_08015	D1869_02945	J5U23_00864	SSO2629	IC007_2792	STK_06150
			DFR85_14710
2349	Acidianus ambivalens	D1866_12890	DFR85_06190	CM19_10635	Ahos_1001	D1867_03230	B6F84_09115		DFR86_07820	Mcup_1722	DFR87_04510	MjAS7_1022	DFR88_04840	Msed_0354	GWK48_07150	MetMK1DRAFT_00015710	Saci_0330	D1868_00465	SACC_14610		LD85_3001	GC250_08010	D1869_02940	J5U23_00865	SSO10788	IC007_2791	STK_06135
			DFR85_14715			D1867_07115													SACC_22940					J5U23_02027
2356	Acidianus ambivalens	D1866_12925	DFR85_02325		Ahos_1008	D1867_03195	B6F84_09080		DFR86_07785													GC250_09290	D1869_06655			IC007_0278	STK_09340
2357	Acidianus ambivalens	D1866_12930	DFR85_12935	CM19_10705	Ahos_1009	D1867_03190	B6F84_09075		DFR86_07780													GC250_09350				IC007_0267
2363	Acidianus ambivalens	D1866_12965			Ahos_1015	D1867_03150	B6F84_02715		DFR86_02715
2366	Acidianus ambivalens	D1866_12985
2367	Acidianus ambivalens	D1866_12990
2370	Acidianus ambivalens	D1866_13005	DFR85_12435	CM19_03390	Ahos_1021	D1867_03100	B6F84_09225		DFR86_07930											HS1genome_0778
2371	Acidianus ambivalens	D1866_13010	DFR85_07335		Ahos_1022		B6F84_05720		DFR86_04810							MetMK1DRAFT_00009830			SACC_10330		LD85_1205	GC250_10610	D1869_08795	J5U23_02341	SSO1145		STK_15670
2372	Acidianus ambivalens	D1866_13015			Ahos_1023		B6F84_08815				DFR87_00975								SACC_04510		LD85_1511		D1869_09655
2373	Acidianus ambivalens	D1866_13020			Ahos_1024		B6F84_08820				DFR87_00980								SACC_04520		LD85_1512		D1869_09660				STK_13410
2375	Acidianus brierleyi		DFR85_00010	CM19_01835		D1867_06365	B6F84_01325		DFR86_01320	Mcup_1783	DFR87_05375	MjAS7_0908	DFR88_05190	Msed_0285	GWK48_06570	MetMK1DRAFT_00019090	Saci_2092		SACC_23230		LD85_2969	GC250_05765	D1869_15045	J5U23_00834	SSO2662	IC007_2163	STK_01320
2376	Acidianus brierleyi		DFR85_00015	CM19_01840		D1867_06370	B6F84_01320		DFR86_01315	Mcup_1782	DFR87_05370	MjAS7_0909	DFR88_05185	Msed_0286	GWK48_06575	MetMK1DRAFT_00019080	Saci_2091		SACC_23220		LD85_2970	GC250_05760	D1869_15050	J5U23_00835	SSO2661	IC007_2162	STK_01330
2377	Acidianus brierleyi		DFR85_00020	CM19_01845			B6F84_01315		DFR86_01310								Saci_2085		SACC_23160		LD85_2976	GC250_05755	D1869_15055	J5U23_00841		IC007_2161	STK_01334
2378	Acidianus brierleyi		DFR85_00025	CM19_01865		D1867_06380	B6F84_01310		DFR86_01305	Mcup_1781	DFR87_05360	MjAS7_0912	DFR88_05175	Msed_0288	GWK48_06585	MetMK1DRAFT_00019050	Saci_2090		SACC_23210		LD85_2971	GC250_05750	D1869_15060	J5U23_00836	SSO2660	IC007_2159	STK_01340
2379	Acidianus brierleyi		DFR85_00030	CM19_01870		D1867_06385	B6F84_01305		DFR86_01300	Mcup_1780	DFR87_05355	MjAS7_0913	DFR88_05170	Msed_0289	GWK48_06590	MetMK1DRAFT_00019030	Saci_2089		SACC_23200	HS1genome_1392	LD85_2972	GC250_05745	D1869_15065	J5U23_00837	SSO2658	IC007_2158	STK_01350
2380	Acidianus brierleyi		DFR85_00035	CM19_01875		D1867_06390	B6F84_01300		DFR86_01295	Mcup_1779	DFR87_05350	MjAS7_0914	DFR88_05165	Msed_0290	GWK48_06595	MetMK1DRAFT_00019020	Saci_2088		SACC_23190		LD85_2973	GC250_05740	D1869_15070	J5U23_00838	SSO2657	IC007_2157	STK_01360
2381	Acidianus brierleyi		DFR85_00040	CM19_01880	Ahos_0314	D1867_06395	B6F84_01295		DFR86_01290	Mcup_1778	DFR87_05345	MjAS7_0915	DFR88_05160	Msed_0291	GWK48_06600	MetMK1DRAFT_00019010	Saci_2087		SACC_23180		LD85_2974	GC250_05735	D1869_15075	J5U23_00839	SSO2656	IC007_2155	STK_01370
2383	Acidianus brierleyi		DFR85_00050				B6F84_01285		DFR86_01280											HS1genome_0616			D1869_05075	J5U23_01905	SSO2960
2384	Acidianus brierleyi		DFR85_00055	CM19_06870			B6F84_01280		DFR86_01275								Saci_1935		SACC_13070	HS1genome_0615	LD85_1324	GC250_06100		J5U23_01906	SSO1012	IC007_2274
																									SSO2962
2387	Acidianus brierleyi		DFR85_00070	CM19_04820	Ahos_1045	D1867_03000	B6F84_01265		DFR86_01260	Mcup_1774	DFR87_05335	MjAS7_0918	DFR88_05145	Msed_0294	GWK48_06610	MetMK1DRAFT_00018980	Saci_2274	D1868_08705	SACC_23090	HS1genome_1232	LD85_2986	GC250_09670	D1869_12975	J5U23_00850	SSO2644	IC007_0195	STK_23680
2391	Acidianus brierleyi		DFR85_00090
2396	Acidianus brierleyi		DFR85_00120							Mcup_2000		MjAS7_2239				MetMK1DRAFT_00017590						GC250_02730				IC007_1594
2397	Acidianus brierleyi		DFR85_00125
2400	Acidianus brierleyi		DFR85_00140
2401	Acidianus brierleyi		DFR85_00150																SACC_13640								STK_08540
			DFR85_03200																SACC_14020
																			SACC_16120
																			SACC_28060
																			SACC_28590
																			SACC_28730
2402	Acidianus brierleyi		DFR85_00160													MetMK1DRAFT_00013200						GC250_06170
2403	Acidianus brierleyi		DFR85_00170
2404	Acidianus brierleyi		DFR85_00175	CM19_02650	Ahos_1879	D1867_10805	B6F84_03970		DFR86_03875														D1869_13915			IC007_0732	STK_25800
2409	Acidianus brierleyi		DFR85_00200	CM19_07180	Ahos_1883	D1867_10785	B6F84_04000		DFR86_03900	Mcup_1611	DFR87_05070	MjAS7_1216			GWK48_11320							GC250_05530	D1869_13100			IC007_2118	STK_23910
			DFR85_00205
2411	Acidianus brierleyi		DFR85_00210	CM19_08185	Ahos_1871	D1867_10845	B6F84_04045		DFR86_03945	Mcup_1610	DFR87_04700	MjAS7_0991	DFR88_04980	Msed_0326	GWK48_07680	MetMK1DRAFT_00018620	Saci_2256	D1868_03190	SACC_23240	HS1genome_1401	LD85_2968	GC250_05535	D1869_09570	J5U23_00833	SSO2663	IC007_2119	STK_17030
										Mcup_1745	DFR87_05075	MjAS7_1217			GWK48_11325								D1869_13135				STK_23970
2412	Acidianus brierleyi		DFR85_00215	CM19_01755	Ahos_1872	D1867_10840	B6F84_01145		DFR86_01170	Mcup_1609	DFR87_05080	MjAS7_1218			GWK48_11330					HS1genome_1391		GC250_05540	D1869_13130			IC007_2120	STK_23960
			DFR85_00255	CM19_08190			B6F84_04040		DFR86_03940
2413	Acidianus brierleyi		DFR85_00220	CM19_08200	Ahos_1873	D1867_10835	B6F84_04035		DFR86_03935	Mcup_1608	DFR87_05085	MjAS7_1219			GWK48_11335							GC250_05545	D1869_13125			IC007_2121	STK_23950
2414	Acidianus brierleyi		DFR85_00225		Ahos_1874	D1867_10825	B6F84_04015		DFR86_03915		DFR87_05095	MjAS7_1221			GWK48_00005							GC250_05555	D1869_13115			IC007_2123	STK_23940
2415	Acidianus brierleyi		DFR85_00235	CM19_07200	Ahos_1880	D1867_10800	B6F84_04030		DFR86_03930	Mcup_1606	DFR87_05090	MjAS7_1222			GWK48_00010							GC250_05560				IC007_2124
2416	Acidianus brierleyi		DFR85_00250	CM19_07205	Ahos_1881	D1867_10795	B6F84_04025		DFR86_03925	Mcup_1304	DFR87_02375	MjAS7_1223	DFR88_02420	Msed_0827	GWK48_00015	MetMK1DRAFT_00010190	Saci_1689		SACC_17860	HS1genome_1393	LD85_0287	GC250_05565	D1869_13090	J5U23_01276	SSO2489	IC007_2125	STK_23890
										Mcup_1605	DFR87_05100	MjAS7_1603			GWK48_09660
2418	Acidianus brierleyi		DFR85_00260	CM19_07190	Ahos_1882	D1867_10790	B6F84_04010		DFR86_03910	Mcup_1604	DFR87_05105	MjAS7_1224			GWK48_00020							GC250_05570	D1869_13105			IC007_2126	STK_23920
2419	Acidianus brierleyi		DFR85_00265	CM19_07185	Ahos_1884	D1867_10780	B6F84_04005		DFR86_03905	Mcup_1603	DFR87_05110	MjAS7_1225			GWK48_00025		Saci_2257		SACC_30810	HS1genome_0076	LD85_2692		D1869_13095	J5U23_00534	SSO2966	IC007_2127	STK_23900
2431	Acidianus brierleyi		DFR85_00325	CM19_01275													Saci_1681									IC007_0903
2440	Acidianus brierleyi		DFR85_00380
			DFR85_05990
2441	Acidianus brierleyi		DFR85_00390
2450	Acidianus brierleyi		DFR85_00440
2451	Acidianus brierleyi		DFR85_00445
2454	Acidianus brierleyi		DFR85_00470
2455	Acidianus brierleyi		DFR85_00480
2456	Acidianus brierleyi		DFR85_00485																		LD85_1831
2457	Acidianus brierleyi		DFR85_00490																		LD85_1832				SSO1774
2458	Acidianus brierleyi		DFR85_00495																		LD85_1833				SSO8892
2460	Acidianus brierleyi		DFR85_00505	CM19_03930	Ahos_1026	D1867_03090	B6F84_12235		DFR86_10430									D1868_06330				GC250_10505	D1869_13160			IC007_0690	STK_24020
2463	Acidianus brierleyi		DFR85_00520	CM19_01890	Ahos_1562	D1867_00390			DFR86_10635	Mcup_1036						MetMK1DRAFT_00024830	Saci_0406			HS1genome_1418
2547	Acidianus brierleyi		DFR85_00960	CM19_08005		D1867_06065	B6F84_11620		DFR86_09935				DFR88_01955	Msed_0919		MetMK1DRAFT_00005960	Saci_0296		SACC_19830		LD85_0116		D1869_13215	J5U23_01110	SSO2309		STK_24120
2560	Acidianus brierleyi		DFR85_01025		Ahos_0124		B6F84_01215					MjAS7_1847					Saci_1050					GC250_09620				IC007_0205
2561	Acidianus brierleyi		DFR85_01030		Ahos_0123		B6F84_01210					MjAS7_1848					Saci_1051					GC250_09625				IC007_0204
2583	Acidianus brierleyi		DFR85_01140	CM19_07075			B6F84_05320					MjAS7_2228	DFR88_00405	Msed_1220	GWK48_10830	MetMK1DRAFT_00002690	Saci_1103		SACC_14040	HS1genome_2352	LD85_0299		D1869_14735	J5U23_01288	SSO2503		STK_00630
																			SACC_17730
2589	Acidianus brierleyi		DFR85_01180
2599	Acidianus brierleyi		DFR85_01240													MetMK1DRAFT_00007120									SSO1202
			DFR85_13350													MetMK1DRAFT_00012710									SSO1212
																MetMK1DRAFT_00014640									SSO1410
																									SSO1487
																									SSO1837
																									SSO1888
																									SSO2033
																									SSO3056
																									SSO3220
2648	Acidianus brierleyi		DFR85_01485
2746	Acidianus brierleyi		DFR85_01990
2758	Acidianus brierleyi		DFR85_02055	CM19_03485		D1867_07720	B6F84_12340		DFR86_10530	Mcup_0808		MjAS7_2503	DFR88_11175	Msed_1428	GWK48_09765	MetMK1DRAFT_00008560		D1868_00785	SACC_09030	HS1genome_1581	LD85_1316	GC250_11300		J5U23_02460	SSO1024	IC007_0850
2759	Acidianus brierleyi		DFR85_02060	CM19_03490		D1867_07725	B6F84_12345		DFR86_10535	Mcup_0807		MjAS7_2504	DFR88_11170	Msed_1429	GWK48_09760	MetMK1DRAFT_00008550		D1868_00780	SACC_09020	HS1genome_1580	LD85_1317	GC250_11305		J5U23_02461	SSO1023	IC007_0851
2760	Acidianus brierleyi		DFR85_02065	CM19_03495		D1867_07730	B6F84_12350		DFR86_10540	Mcup_0806		MjAS7_2505	DFR88_11165	Msed_1430	GWK48_09755	MetMK1DRAFT_00008540		D1868_00775	SACC_09010	HS1genome_1579	LD85_1318	GC250_11310		J5U23_02462	SSO1022	IC007_0852
2761	Acidianus brierleyi		DFR85_02070	CM19_03500		D1867_07735	B6F84_12355		DFR86_10545	Mcup_0805		MjAS7_2506	DFR88_11160	Msed_1431		MetMK1DRAFT_00008530		D1868_00770		HS1genome_1578	LD85_1319	GC250_11315			SSO1021	IC007_0853
2762	Acidianus brierleyi		DFR85_02075	CM19_03505		D1867_07740	B6F84_12360		DFR86_10550	Mcup_0804		MjAS7_2507	DFR88_11155	Msed_1432	GWK48_09740	MetMK1DRAFT_00008520		D1868_00795		HS1genome_1577	LD85_1314	GC250_11290			SSO1026	IC007_0848
2763	Acidianus brierleyi		DFR85_02080	CM19_03510	Ahos_0179	D1867_07745	B6F84_12365		DFR86_10555	Mcup_0803		MjAS7_2508	DFR88_11150	Msed_1433	GWK48_09735	MetMK1DRAFT_00008510		D1868_00790	SACC_09040	HS1genome_1576	LD85_1315	GC250_11295		J5U23_02459	SSO1025	IC007_0849
2780	Acidianus brierleyi		DFR85_02170																							IC007_0078
2789	Acidianus brierleyi		DFR85_02220		Ahos_0307																					IC007_0317
2790	Acidianus brierleyi		DFR85_02225		Ahos_0308																					IC007_0316
2791	Acidianus brierleyi		DFR85_02230	CM19_00360	Ahos_1974	D1867_12100	B6F84_00245									MetMK1DRAFT_00010030	Saci_1698		SACC_10310	HS1genome_0502	LD85_1207	GC250_11460	D1869_08900	J5U23_02343	SSO1143	IC007_2520	STK_15830
2792	Acidianus brierleyi		DFR85_02235	CM19_00355	Ahos_1973	D1867_12105	B6F84_00250		DFR86_11100		DFR87_12730	MjAS7_2237	DFR88_00245				Saci_1699		SACC_10320	HS1genome_0503	LD85_1206	GC250_11455	D1869_08895	J5U23_02342	SSO1144	IC007_2519	STK_15820
			DFR85_02570
2793	Acidianus brierleyi		DFR85_02240
2795	Acidianus brierleyi		DFR85_02250
2797	Acidianus brierleyi		DFR85_02260
2807	Acidianus brierleyi		DFR85_02315	CM19_04100		D1867_06005	B6F84_05980		DFR86_05020	Mcup_0884		MjAS7_2405	DFR88_11600	Msed_1345	GWK48_09920	MetMK1DRAFT_00001160	Saci_1257		SACC_23600		LD85_0106		D1869_05525	J5U23_01099	SSO2295		STK_10440
2823	Acidianus brierleyi		DFR85_02400
2840	Acidianus brierleyi		DFR85_02485
2852	Acidianus brierleyi		DFR85_02550
2853	Acidianus brierleyi		DFR85_02555
2854	Acidianus brierleyi		DFR85_02560
2855	Acidianus brierleyi		DFR85_02565								DFR87_12735	MjAS7_2236	DFR88_00250							HS1genome_1684
2866	Acidianus brierleyi		DFR85_02625																	HS1genome_1527		GC250_10285				IC007_2498
2876	Acidianus brierleyi		DFR85_02680		Ahos_0211
2878	Acidianus brierleyi		DFR85_02690																SACC_13270
2883	Acidianus brierleyi		DFR85_02720																			GC250_05640			SSO1552	IC007_0320
			DFR85_13800
2884	Acidianus brierleyi		DFR85_02730																		LD85_2709					IC007_0971
2885	Acidianus brierleyi		DFR85_02735			D1867_06710					DFR87_12410	MjAS7_1958				MetMK1DRAFT_00017060			SACC_26900				D1869_05015	J5U23_01359	SSO3128		STK_21910
2886	Acidianus brierleyi		DFR85_02740			D1867_06715					DFR87_12415	MjAS7_1957				MetMK1DRAFT_00001660			SACC_26910					J5U23_01360	SSO12018		STK_21905
																MetMK1DRAFT_00017050
2889	Acidianus brierleyi		DFR85_02755	CM19_04290			B6F84_04655
2897	Acidianus brierleyi		DFR85_02795				B6F84_04650
2899	Acidianus brierleyi		DFR85_02805				B6F84_04640
2900	Acidianus brierleyi		DFR85_02810				B6F84_04635										Saci_2180				LD85_3009		D1869_05925		SSO1691
2901	Acidianus brierleyi		DFR85_02815				B6F84_04630
2902	Acidianus brierleyi		DFR85_02820				B6F84_04625					MjAS7_2152	DFR88_00270			MetMK1DRAFT_00007730						GC250_06210	D1869_05930	J5U23_01779		IC007_2334
													DFR88_00340
2903	Acidianus brierleyi		DFR85_02825				B6F84_04620					MjAS7_2151	DFR88_00275			MetMK1DRAFT_00007740	Saci_2059			HS1genome_0509	LD85_0977	GC250_06215	D1869_05935	J5U23_01778		IC007_2335
													DFR88_00345			MetMK1DRAFT_00008120
2904	Acidianus brierleyi		DFR85_02830				B6F84_04615
2906	Acidianus brierleyi		DFR85_02840				B6F84_04605
2907	Acidianus brierleyi		DFR85_02845				B6F84_04600																D1869_05940
2913	Acidianus brierleyi		DFR85_02880
2916	Acidianus brierleyi		DFR85_15865
2917	Acidianus brierleyi		DFR85_02895
2918	Acidianus brierleyi		DFR85_02905
2921	Acidianus brierleyi		DFR85_02930		Ahos_1586		B6F84_12190					MjAS7_1744				MetMK1DRAFT_00033240	Saci_0323		SACC_28260	HS1genome_1136	LD85_0886				SSO1701	IC007_0542	STK_20040
					Ahos_2058							MjAS7_2256				MetMK1DRAFT_00006280	Saci_1953				LD85_1056				SSO1921
																									SSO2783
2922	Acidianus brierleyi		DFR85_02940
2923	Acidianus brierleyi		DFR85_02945
2924	Acidianus brierleyi		DFR85_02950
2925	Acidianus brierleyi		DFR85_02955								DFR87_00295	MjAS7_0013				MetMK1DRAFT_00016810			SACC_15680		LD85_0615		D1869_03510	J5U23_00481	SSO1396		STK_19420
			DFR85_04540								DFR87_00415	MjAS7_0134				MetMK1DRAFT_00034100			SACC_25300		LD85_0632		D1869_04675	J5U23_00557	SSO1480
											DFR87_01270	MjAS7_0176				MetMK1DRAFT_00001370			SACC_28420		LD85_0724		D1869_04975	J5U23_00561	SSO1509
											DFR87_01455	MjAS7_1814				MetMK1DRAFT_00024270					LD85_0785		D1869_05810	J5U23_00964	SSO1627
											DFR87_01750	MjAS7_1827				MetMK1DRAFT_00025550					LD85_0824		D1869_08730	J5U23_01368	SSO1938
											DFR87_01775	MjAS7_2294				MetMK1DRAFT_00026270					LD85_0889		D1869_08825	J5U23_01381	SSO1995
											DFR87_10850					MetMK1DRAFT_00026470					LD85_1075		D1869_09215	J5U23_01571	SSO3259
											DFR87_11580					MetMK1DRAFT_00002590					LD85_1151		D1869_13495	J5U23_01713	SSO2724
											DFR87_13070					MetMK1DRAFT_00003960					LD85_1153		D1869_13630	J5U23_01988	SSO2883
																MetMK1DRAFT_00004010					LD85_1198		D1869_14425	J5U23_02109	SSO3027
																MetMK1DRAFT_00004450					LD85_1551			J5U23_02197
																MetMK1DRAFT_00005200					LD85_1847			J5U23_02320
																MetMK1DRAFT_00005820					LD85_1853
																MetMK1DRAFT_00006230					LD85_2156
																MetMK1DRAFT_00006690					LD85_2490
																MetMK1DRAFT_00007580					LD85_2866
																MetMK1DRAFT_00008960					LD85_2985
																MetMK1DRAFT_00009160
																MetMK1DRAFT_00010600
																MetMK1DRAFT_00014530
																MetMK1DRAFT_00015230
																MetMK1DRAFT_00015390
																MetMK1DRAFT_00015800
																MetMK1DRAFT_00015840
																MetMK1DRAFT_00016550
																MetMK1DRAFT_00017490
																MetMK1DRAFT_00018910
																MetMK1DRAFT_00023860
2929	Acidianus brierleyi		DFR85_02990
2930	Acidianus brierleyi		DFR85_02995
2931	Acidianus brierleyi		DFR85_03000
2938	Acidianus brierleyi		DFR85_03050	CM19_12835						Mcup_1178	DFR87_01120	MjAS7_1882	DFR88_01445	Msed_1013		MetMK1DRAFT_00002530	Saci_1948					GC250_09975	D1869_05175
2943	Acidianus brierleyi		DFR85_03075		Ahos_1313	D1867_01620													SACC_10600		LD85_0836		D1869_03450				STK_07100
																							D1869_07565
2944	Acidianus brierleyi		DFR85_03080		Ahos_1314	D1867_01615					DFR87_00595					MetMK1DRAFT_00004540	Saci_1895		SACC_10610	HS1genome_1721			D1869_03455	J5U23_01707	SSO1395	IC007_2327	STK_07090
											DFR87_13080								SACC_15700				D1869_07570
2949	Acidianus brierleyi		DFR85_03110				B6F84_12790			Mcup_1278			DFR88_02545	Msed_0802	GWK48_00245	MetMK1DRAFT_00008740	Saci_2098		SACC_16340		LD85_2816	GC250_09255	D1869_08950	J5U23_00589	SSO1816	IC007_0284	STK_15910
2950	Acidianus brierleyi		DFR85_03115	CM19_10550			B6F84_12800			Mcup_1276	DFR87_02510	MjAS7_1576	DFR88_02555	Msed_0800	GWK48_00235		Saci_0359		SACC_16380		LD85_2818	GC250_09250	D1869_08940	J5U23_00590	SSO1873	IC007_0288	STK_15890
2951	Acidianus brierleyi		DFR85_03120	CM19_10555			B6F84_12795				DFR87_02505		DFR88_02550	Msed_0801	GWK48_00240	MetMK1DRAFT_00008730	Saci_0360		SACC_16370	HS1genome_1427	LD85_2817	GC250_09265	D1869_08945	J5U23_00591	SSO1815	IC007_0282	STK_15900
																	Saci_2099					GC250_11400
2953	Acidianus brierleyi		DFR85_03130		Ahos_1624																						STK_08960
2962	Acidianus brierleyi		DFR85_03175
2965	Acidianus brierleyi		DFR85_03190	CM19_12625		D1867_06795												D1868_06245					D1869_09510	J5U23_00564		IC007_0499	STK_07890
																		D1868_07125								IC007_0924
2966	Acidianus brierleyi		DFR85_03195			D1867_06800												D1868_06250						J5U23_00563		IC007_0498	STK_07880
																										IC007_0923
2969	Acidianus brierleyi		DFR85_03215	CM19_04405											GWK48_07275	MetMK1DRAFT_00000820						GC250_00155				IC007_2494
																						GC250_10035
2970	Acidianus brierleyi		DFR85_03220								DFR87_12920
2971	Acidianus brierleyi		DFR85_03225
2972	Acidianus brierleyi		DFR85_03235
2974	Acidianus brierleyi		DFR85_03245																				D1869_09665
2975	Acidianus brierleyi		DFR85_03250
2976	Acidianus brierleyi		DFR85_03255
2977	Acidianus brierleyi		DFR85_03260
2978	Acidianus brierleyi		DFR85_03265
2979	Acidianus brierleyi		DFR85_03270
2981	Acidianus brierleyi		DFR85_03285													MetMK1DRAFT_00021070					LD85_2180					IC007_0862
			DFR85_12610
2982	Acidianus brierleyi		DFR85_03290								DFR87_01255	MjAS7_1797	DFR88_01755	Msed_0958		MetMK1DRAFT_00006590	Saci_1142		SACC_29930		LD85_2892		D1869_06195	J5U23_00757	SSO2743		STK_09880
2983	Acidianus brierleyi		DFR85_03295								DFR87_01260	MjAS7_1798	DFR88_01750	Msed_0959		MetMK1DRAFT_00006580	Saci_1141		SACC_29940		LD85_2891		D1869_06190	J5U23_00756	SSO2744		STK_09890
2985	Acidianus brierleyi		DFR85_03305	CM19_04285					DFR86_04315										SACC_27000		LD85_0967			J5U23_01322	SSO1536
																								J5U23_01767
2986	Acidianus brierleyi		DFR85_03310	CM19_04260	Ahos_1721		B6F84_03620		DFR86_04310			MjAS7_0044	DFR88_09105	Msed_1819	GWK48_07265				SACC_16540	HS1genome_0437	LD85_1326		D1869_13810		SSO0786		STK_25510
							B6F84_13475																		SSO1009
2987	Acidianus brierleyi		DFR85_03315	CM19_04265		D1867_06790	B6F84_13470		DFR86_04305		DFR87_02060	MjAS7_0043	DFR88_09095	Msed_1821	GWK48_07285		Saci_1885	D1868_05925	SACC_16530		LD85_1330		D1869_13790	J5U23_02476	SSO0788	IC007_2375	STK_25470
																									SSO1004
2988	Acidianus brierleyi		DFR85_03320	CM19_04270			B6F84_13465		DFR86_04300		DFR87_02065	MjAS7_0042	DFR88_09090	Msed_1822	GWK48_07290		Saci_1884	D1868_05930	SACC_16520		LD85_1329		D1869_13795	J5U23_02475	SSO0789		STK_25480
																									SSO1005
2989	Acidianus brierleyi		DFR85_03325
2990	Acidianus brierleyi		DFR85_03330	CM19_04585	Ahos_1569	D1867_00355	B6F84_12735		DFR86_10905	Mcup_1736	DFR87_04745	MjAS7_1001	DFR88_04945	Msed_0333	GWK48_07635	MetMK1DRAFT_00018470	Saci_0292	D1868_00480	SACC_29710	HS1genome_2210	LD85_2856		D1869_10165	J5U23_00723	SSO2776		STK_17950
3000	Acidianus brierleyi		DFR85_03380	CM19_10895		D1867_07400	B6F84_04365					MjAS7_1772	DFR88_01875	Msed_0935		MetMK1DRAFT_00005590						GC250_11390	D1869_05705			IC007_0899
			DFR85_14180				B6F84_11705
3001	Acidianus brierleyi		DFR85_03405
3019	Acidianus brierleyi		DFR85_15870
3024	Acidianus brierleyi		DFR85_03535
3029	Acidianus brierleyi		DFR85_03560				B6F84_04245				DFR87_12150		DFR88_00965	Msed_1112	GWK48_07210	MetMK1DRAFT_00000980
3033	Acidianus brierleyi		DFR85_03580
3034	Acidianus brierleyi		DFR85_03585												GWK48_09925				SACC_17480
3038	Acidianus brierleyi		DFR85_03605				B6F84_04220		DFR86_04085	Mcup_0968	DFR87_12420	MjAS7_2328	DFR88_11920	Msed_1281		MetMK1DRAFT_00002430		D1868_07555	SACC_25420		LD85_0696		D1869_14155	J5U23_02120	SSO9092
3047	Acidianus brierleyi		DFR85_03655
			DFR85_15370
3048	Acidianus brierleyi		DFR85_03660
3049	Acidianus brierleyi		DFR85_03665			D1867_07260	B6F84_05260		DFR86_04620									D1868_07290	SACC_10660			GC250_10120	D1869_05445
																						GC250_10255
3051	Acidianus brierleyi		DFR85_03675
3053	Acidianus brierleyi		DFR85_03685			D1867_07235	B6F84_04210									MetMK1DRAFT_00016620
3054	Acidianus brierleyi		DFR85_03690			D1867_07240	B6F84_04205									MetMK1DRAFT_00016610
3057	Acidianus brierleyi		DFR85_03705
3063	Acidianus brierleyi		DFR85_03740				B6F84_13325		DFR86_11265									D1868_07230	SACC_16880			GC250_10155	D1869_09765
3082	Acidianus brierleyi		DFR85_03835	CM19_00200							DFR87_09300	MjAS7_0031											D1869_09910
3083	Acidianus brierleyi		DFR85_03840	CM19_00190							DFR87_09305	MjAS7_0030											D1869_09915
3085	Acidianus brierleyi		DFR85_03850
3086	Acidianus brierleyi		DFR85_03855	CM19_00970			B6F84_12840				DFR87_00135	MjAS7_0167					Saci_1887						D1869_06115				STK_11450
												MjAS7_1875
												MjAS7_1949
3089	Acidianus brierleyi		DFR85_03880		Ahos_0207	D1867_07540													SACC_12170				D1869_08650
3091	Acidianus brierleyi		DFR85_03890	CM19_05110																			D1869_06065
3092	Acidianus brierleyi		DFR85_03895	CM19_05115																			D1869_06070
3093	Acidianus brierleyi		DFR85_03900																				D1869_06075
3098	Acidianus brierleyi		DFR85_03930
3101	Acidianus brierleyi		DFR85_03945				B6F84_12830				DFR87_00340								SACC_11660				D1869_08860	J5U23_02294	SSO1674	IC007_0636	STK_15740
3102	Acidianus brierleyi		DFR85_03960
3103	Acidianus brierleyi		DFR85_03965
3104	Acidianus brierleyi		DFR85_03970																SACC_28010			GC250_05635
3105	Acidianus brierleyi		DFR85_03975
3106	Acidianus brierleyi		DFR85_03980			D1867_06915			DFR86_00220		DFR87_01325	MjAS7_2766							SACC_27920				D1869_13870				STK_25710
3109	Acidianus brierleyi		DFR85_03995	CM19_06880	Ahos_0316	D1867_06400	B6F84_03720					MjAS7_2194				MetMK1DRAFT_00007220		D1868_07540	SACC_30360	HS1genome_1636	LD85_2644	GC250_09520		J5U23_00492	SSO3013
												MjAS7_2197				MetMK1DRAFT_00007230
3111	Acidianus brierleyi		DFR85_04010
3114	Acidianus brierleyi		DFR85_04030		Ahos_0351		B6F84_01800															GC250_09580				IC007_0216	STK_10830
3115	Acidianus brierleyi		DFR85_04035		Ahos_0350		B6F84_01805																			IC007_0215	STK_10840
3120	Acidianus brierleyi		DFR85_04060															D1868_10620			LD85_2619	GC250_10455	D1869_14225	J5U23_00465		IC007_0312	STK_26170
3122	Acidianus brierleyi		DFR85_04075
3123	Acidianus brierleyi		DFR85_15875
3124	Acidianus brierleyi		DFR85_04085				B6F84_00230		DFR86_00975		DFR87_00780					MetMK1DRAFT_00033640			SACC_26070	HS1genome_1842					SSO1710
																									SSO1789
3125	Acidianus brierleyi		DFR85_04095		Ahos_0347		B6F84_04940		DFR86_02105										SACC_21500	HS1genome_1650	LD85_2513		D1869_13815	J5U23_00360	SSO3127		STK_25540
3127	Acidianus brierleyi		DFR85_04110	CM19_04650	Ahos_0346		B6F84_00180		DFR86_04480									D1868_06115	SACC_24620		LD85_2606		D1869_13700	J5U23_00446	SSO3039		STK_25290
				CM19_04720			B6F84_05070
3128	Acidianus brierleyi		DFR85_04115	CM19_04700	Ahos_0345		B6F84_05075		DFR86_04485									D1868_06125					D1869_13695	J5U23_02053			STK_25280
3129	Acidianus brierleyi		DFR85_04120	CM19_04740	Ahos_0344		B6F84_05040		DFR86_04460									D1868_06130	SACC_23300		LD85_2961		D1869_13715	J5U23_00827	SSO2669		STK_25340
			DFR85_04130
3130	Acidianus brierleyi		DFR85_04125	CM19_04690	Ahos_0343		B6F84_04935											D1868_06135					D1869_04650				STK_08660
3133	Acidianus brierleyi		DFR85_04140	CM19_04730	Ahos_0341		B6F84_05030		DFR86_04450		DFR87_09375							D1868_06145	SACC_23380	HS1genome_1945	LD85_2959		D1869_13725	J5U23_00825	SSO2670		STK_25360
3134	Acidianus brierleyi		DFR85_04145	CM19_04725	Ahos_0340		B6F84_05025		DFR86_04445									D1868_06150	SACC_23390		LD85_2958		D1869_13730	J5U23_00824	SSO2672		STK_25370
3135	Acidianus brierleyi		DFR85_04155	CM19_04755	Ahos_0339		B6F84_05060		DFR86_04475									D1868_06155	SACC_23270		LD85_2965		D1869_13735	J5U23_00830	SSO2666		STK_25380
3136	Acidianus brierleyi		DFR85_04160				B6F84_05045											D1868_06160
3138	Acidianus brierleyi		DFR85_04170	CM19_04750	Ahos_0336		B6F84_05055		DFR86_04470									D1868_06170	SACC_23280		LD85_2964		D1869_13705	J5U23_00829	SSO2667		STK_25310
3140	Acidianus brierleyi		DFR85_04180							Mcup_0899	DFR87_11985	MjAS7_2372	DFR88_11800	Msed_1304	GWK48_00485	MetMK1DRAFT_00002170			SACC_08920	HS1genome_1317	LD85_0518		D1869_04645	J5U23_02043	SSO2901		STK_08670
			DFR85_09005																					J5U23_02078
3141	Acidianus brierleyi		DFR85_04185	CM19_04680	Ahos_0327		B6F84_04930											D1868_07485	SACC_08930	HS1genome_1959	LD85_0902		D1869_04640	J5U23_01881	SSO1353		STK_08680
			DFR85_04425																SACC_12040		LD85_0961		D1869_14095	J5U23_02044	SSO1948		STK_26090
																			SACC_27060
3143	Acidianus brierleyi		DFR85_04195	CM19_03585	Ahos_0332		B6F84_05115		DFR86_04490									D1868_06120	SACC_24640		LD85_2956		D1869_13690	J5U23_00822	SSO2674		STK_25260
3144	Acidianus brierleyi		DFR85_04200	CM19_04705	Ahos_0331		B6F84_05120		DFR86_04495									D1868_06180	SACC_24650		LD85_2957		D1869_13785	J5U23_00823	SSO2673		STK_25460
3145	Acidianus brierleyi		DFR85_04205	CM19_04715	Ahos_0330		B6F84_05125		DFR86_04500									D1868_06185			LD85_0497		D1869_13780	J5U23_02062	SSO1268		STK_25450
3146	Acidianus brierleyi		DFR85_04210		Ahos_0329		B6F84_05255		DFR86_04615
3147	Acidianus brierleyi		DFR85_04225																		LD85_0630		D1869_10775		SSO0849		STK_19310
																											STK_19980
3148	Acidianus brierleyi		DFR85_04230																		LD85_0629		D1869_10780				STK_19320
3149	Acidianus brierleyi		DFR85_04235	CM19_01310	Ahos_0328		B6F84_05085						DFR88_00610	Msed_1182
3150	Acidianus brierleyi		DFR85_04240																			GC250_05945				IC007_2235
3151	Acidianus brierleyi		DFR85_04245				B6F84_00380									MetMK1DRAFT_00001400								J5U23_01511		IC007_2236
																								J5U23_01551
3152	Acidianus brierleyi		DFR85_04250				B6F84_00375									MetMK1DRAFT_00001430								J5U23_01552		IC007_2239
3153	Acidianus brierleyi		DFR85_04255				B6F84_00370									MetMK1DRAFT_00001420						GC250_05960		J5U23_01553		IC007_2240
3154	Acidianus brierleyi		DFR85_04260																			GC250_10615
3155	Acidianus brierleyi		DFR85_04265			D1867_00040	B6F84_08855										Saci_1921	D1868_06950			LD85_1089	GC250_03255
																					LD85_1141
3156	Acidianus brierleyi		DFR85_04270				B6F84_00435									MetMK1DRAFT_00024220				HS1genome_1885	LD85_1088	GC250_03275
			DFR85_04295													MetMK1DRAFT_00033810					LD85_1097
			DFR85_04400
3158	Acidianus brierleyi		DFR85_04280	CM19_12855			B6F84_00405						DFR88_09150	Msed_1811		MetMK1DRAFT_00033080				HS1genome_1887	LD85_1085	GC250_05870		J5U23_01447	SSO0813	IC007_2205
																								J5U23_01517
3159	Acidianus brierleyi		DFR85_04285	CM19_12850			B6F84_00410						DFR88_09155	Msed_1810		MetMK1DRAFT_00033090				HS1genome_1888	LD85_1086	GC250_05875		J5U23_01446	SSO0810	IC007_2206
																								J5U23_01518
3160	Acidianus brierleyi		DFR85_04290				B6F84_00415						DFR88_09160	Msed_1809		MetMK1DRAFT_00033100				HS1genome_1889	LD85_1087	GC250_05880		J5U23_01445	SSO0809	IC007_2207
3162	Acidianus brierleyi		DFR85_04300				B6F84_00450									MetMK1DRAFT_00001500								J5U23_01520
			DFR85_04395
3163	Acidianus brierleyi		DFR85_04305													MetMK1DRAFT_00001450								J5U23_01538		IC007_2222
3164	Acidianus brierleyi		DFR85_04310													MetMK1DRAFT_00001460					LD85_1099	GC250_03265		J5U23_01537		IC007_2221
3165	Acidianus brierleyi		DFR85_04315													MetMK1DRAFT_00000500					LD85_1098	GC250_03270		J5U23_01536
3166	Acidianus brierleyi		DFR85_04320													MetMK1DRAFT_00000510					LD85_1077	GC250_03150		J5U23_01534		IC007_2220
3167	Acidianus brierleyi		DFR85_04325													MetMK1DRAFT_00000520								J5U23_01533		IC007_2219
3168	Acidianus brierleyi		DFR85_04330													MetMK1DRAFT_00000370								J5U23_01532		IC007_2218
3169	Acidianus brierleyi		DFR85_04335													MetMK1DRAFT_00000380								J5U23_01531		IC007_2217
3170	Acidianus brierleyi		DFR85_04340													MetMK1DRAFT_00000390								J5U23_01530		IC007_2216
3171	Acidianus brierleyi		DFR85_04345													MetMK1DRAFT_00000400								J5U23_01529		IC007_2215
3172	Acidianus brierleyi		DFR85_04350																		LD85_1091	GC250_03240				IC007_2212
3173	Acidianus brierleyi		DFR85_04355													MetMK1DRAFT_00000420					LD85_1090	GC250_03250		J5U23_01527		IC007_2213
3176	Acidianus brierleyi		DFR85_04370																	HS1genome_1857
3177	Acidianus brierleyi		DFR85_04375																					J5U23_01512
3178	Acidianus brierleyi		DFR85_04380			D1867_11925													SACC_11580		LD85_1140						STK_19600
			DFR85_04940
3179	Acidianus brierleyi		DFR85_04385				B6F84_00395		DFR86_00950										SACC_28560		LD85_1080	GC250_03175	D1869_10895		SSO1623
									DFR86_00960
3180	Acidianus brierleyi		DFR85_04390				B6F84_00445									MetMK1DRAFT_00000700					LD85_1084	GC250_05865		J5U23_01540		IC007_2204
3183	Acidianus brierleyi		DFR85_04410				B6F84_00455									MetMK1DRAFT_00000590					LD85_1076	GC250_03145		J5U23_01548		IC007_2211
3184	Acidianus brierleyi		DFR85_04415				B6F84_00460									MetMK1DRAFT_00000600					LD85_1106	GC250_03290		J5U23_01549		IC007_2210
3185	Acidianus brierleyi		DFR85_04420				B6F84_00465									MetMK1DRAFT_00000610								J5U23_01550		IC007_2209
3190	Acidianus brierleyi		DFR85_04445
3191	Acidianus brierleyi		DFR85_04450																SACC_10260
3192	Acidianus brierleyi		DFR85_04455																SACC_10250
3197	Acidianus brierleyi		DFR85_04480																			GC250_08985				IC007_0335
3200	Acidianus brierleyi		DFR85_04500				B6F84_13450		DFR86_04815									D1868_08825	SACC_10650		LD85_0541	GC250_09925		J5U23_01913	SSO1605	IC007_0456
																									SSO2531
3201	Acidianus brierleyi		DFR85_04505	CM19_06815			B6F84_13735					MjAS7_0948
3202	Acidianus brierleyi		DFR85_04510	CM19_06820			B6F84_13730					MjAS7_0949
3203	Acidianus brierleyi		DFR85_04515	CM19_06825			B6F84_13725					MjAS7_0950
3204	Acidianus brierleyi		DFR85_04520	CM19_06830			B6F84_13720					MjAS7_0951
3205	Acidianus brierleyi		DFR85_04525				B6F84_13715					MjAS7_0952										GC250_06060
3206	Acidianus brierleyi		DFR85_04530
3209	Acidianus brierleyi		DFR85_04575		Ahos_0216						DFR87_00095	MjAS7_1282	DFR88_03940	Msed_0530					SACC_24630				D1869_05340
3210	Acidianus brierleyi		DFR85_04585
3212	Acidianus brierleyi		DFR85_04605
3214	Acidianus brierleyi		DFR85_04615		Ahos_1613						DFR87_01540					MetMK1DRAFT_00033610			SACC_26020								STK_01280
3216	Acidianus brierleyi		DFR85_04630
3217	Acidianus brierleyi		DFR85_04640				B6F84_09000				DFR87_02295	MjAS7_2523				MetMK1DRAFT_00019350			SACC_16130		LD85_0133		D1869_00165	J5U23_01572	SSO1924		STK_17790
			DFR85_12350																SACC_22020		LD85_0276		D1869_13020		SSO1943		STK_24300
			DFR85_12370																SACC_28580		LD85_0430				SSO2951
			DFR85_12810																		LD85_0543				SSO3063
			DFR85_13640																		LD85_0620
																					LD85_0787
																					LD85_0876
																					LD85_0953
																					LD85_1001
																					LD85_1047
																					LD85_2504
																					LD85_2825
																					LD85_2931
																					LD85_3088
3218	Acidianus brierleyi		DFR85_04645
3220	Acidianus brierleyi		DFR85_04660
3221	Acidianus brierleyi		DFR85_04670
3222	Acidianus brierleyi		DFR85_04675	CM19_13010								MjAS7_2123					Saci_0289		SACC_10350
3226	Acidianus brierleyi		DFR85_04710							Mcup_1741	DFR87_06115								SACC_29800		LD85_0744		D1869_05150
3227	Acidianus brierleyi		DFR85_04715							Mcup_1740	DFR87_06110								SACC_29790
3230	Acidianus brierleyi		DFR85_04735
3231	Acidianus brierleyi		DFR85_04740																								STK_19500
3232	Acidianus brierleyi		DFR85_04760		Ahos_1663							MjAS7_0980												J5U23_01365
3235	Acidianus brierleyi		DFR85_04785								DFR87_09750								SACC_26010						SSO1784		STK_19240
3236	Acidianus brierleyi		DFR85_04790		Ahos_1590
3237	Acidianus brierleyi		DFR85_04795		Ahos_0146	D1867_07620	B6F84_11680		DFR86_11465		DFR87_04445	MjAS7_2272			GWK48_08085		Saci_0498		SACC_33070		LD85_0607	GC250_11675		J5U23_01603
					Ahos_1591				DFR86_11485								Saci_0501
3238	Acidianus brierleyi		DFR85_04800		Ahos_0147				DFR86_11490		DFR87_04450				GWK48_08075		Saci_0497		SACC_33060
																	Saci_0500
3244	Acidianus brierleyi		DFR85_04835													MetMK1DRAFT_00001950							D1869_06915				STK_11880
3246	Acidianus brierleyi		DFR85_15885
3247	Acidianus brierleyi		DFR85_04860																						SSO1730
3248	Acidianus brierleyi		DFR85_04865						DFR86_11615										SACC_28950		LD85_0926		D1869_11025		SSO1729		STK_19790
																			SACC_29020				D1869_14595		SSO1991
3249	Acidianus brierleyi		DFR85_04870						DFR86_11620												LD85_0927		D1869_14590		SSO1510
3250	Acidianus brierleyi		DFR85_04880																						SSO1727
3251	Acidianus brierleyi		DFR85_04885						DFR86_11625										SACC_28910		LD85_0930		D1869_11005		SSO1514		STK_19740
																			SACC_28980				D1869_14575		SSO1726
																									SSO1987
3252	Acidianus brierleyi		DFR85_04890																						SSO1725
3253	Acidianus brierleyi		DFR85_04900
3254	Acidianus brierleyi		DFR85_04905
3255	Acidianus brierleyi		DFR85_04915																	HS1genome_1717					SSO0845
3257	Acidianus brierleyi		DFR85_04925															D1868_06875
3258	Acidianus brierleyi		DFR85_04930
3259	Acidianus brierleyi		DFR85_04935							Mcup_0931
3261	Acidianus brierleyi		DFR85_04945
3262	Acidianus brierleyi		DFR85_04960									MjAS7_2698
3263	Acidianus brierleyi		DFR85_04965						DFR86_00930	Mcup_0927					GWK48_11060				SACC_28770
3264	Acidianus brierleyi		DFR85_04980										DFR88_02335	Msed_0843							LD85_1130
3265	Acidianus brierleyi		DFR85_04985
3266	Acidianus brierleyi		DFR85_04990
3267	Acidianus brierleyi		DFR85_04995																		LD85_1127
3269	Acidianus brierleyi		DFR85_05010									MjAS7_1070
3270	Acidianus brierleyi		DFR85_05015																SACC_29060
3271	Acidianus brierleyi		DFR85_05020																SACC_29050
3272	Acidianus brierleyi		DFR85_05025													MetMK1DRAFT_00017220			SACC_28120						SSO1197
																									SSO1732
																									SSO2924
3275	Acidianus brierleyi		DFR85_05055									MjAS7_0122							SACC_28080								STK_19330
3276	Acidianus brierleyi		DFR85_05060													MetMK1DRAFT_00004640			SACC_28090								STK_19340
3277	Acidianus brierleyi		DFR85_05065									MjAS7_0120							SACC_28100								STK_19350
3278	Acidianus brierleyi		DFR85_05080		Ahos_1616
3279	Acidianus brierleyi		DFR85_05085
3281	Acidianus brierleyi		DFR85_05105
3282	Acidianus brierleyi		DFR85_05110														Saci_1049	D1868_10200					D1869_04470				STK_08940
																	Saci_2170
3283	Acidianus brierleyi		DFR85_05115
3284	Acidianus brierleyi		DFR85_05120		Ahos_1899											MetMK1DRAFT_00003860			SACC_13450		LD85_0200		D1869_10520	J5U23_00377			STK_10875
			DFR85_10330													MetMK1DRAFT_00005060			SACC_13540		LD85_0461			J5U23_02038
																MetMK1DRAFT_00009980			SACC_15430		LD85_0585
																MetMK1DRAFT_00012380			SACC_29980		LD85_0657
																MetMK1DRAFT_00020070			SACC_31380		LD85_0690
																MetMK1DRAFT_00023950					LD85_0820
3285	Acidianus brierleyi		DFR85_05125	CM19_01785	Ahos_1618											MetMK1DRAFT_00032860
3290	Acidianus brierleyi		DFR85_05160
3292	Acidianus brierleyi		DFR85_05170
3293	Acidianus brierleyi		DFR85_05180
3296	Acidianus brierleyi		DFR85_05195
3297	Acidianus brierleyi		DFR85_05205
3298	Acidianus brierleyi		DFR85_05210									MjAS7_0008
3299	Acidianus brierleyi		DFR85_05215
3320	Acidianus brierleyi		DFR85_05340		Ahos_1835																					IC007_2329
3328	Acidianus brierleyi		DFR85_05380							Mcup_0737	DFR87_11210	MjAS7_2597	DFR88_10800	Msed_1501	GWK48_01150	MetMK1DRAFT_00026040	Saci_0364	D1868_00635					D1869_03065				STK_06380
3331	Acidianus brierleyi		DFR85_05410
3332	Acidianus brierleyi		DFR85_05415	CM19_03560													Saci_2301		SACC_12510	HS1genome_1152	LD85_0433	GC250_02650	D1869_06770	J5U23_02253	SSO2098	IC007_1573	STK_11680
3333	Acidianus brierleyi		DFR85_05420		Ahos_2034											MetMK1DRAFT_00021090			SACC_25870		LD85_2154	GC250_11685	D1869_10425	J5U23_00384
3366	Acidianus brierleyi		DFR85_05595
3370	Acidianus brierleyi		DFR85_05615
3371	Acidianus brierleyi		DFR85_05620
3380	Acidianus brierleyi		DFR85_05665	CM19_02510	Ahos_1018		B6F84_03495		DFR86_03500
3401	Acidianus brierleyi		DFR85_05775	CM19_01395						Mcup_1709	DFR87_04210	MjAS7_1038	DFR88_04780	Msed_0366	GWK48_07095	MetMK1DRAFT_00015590			SACC_26540	HS1genome_1074	LD85_0628	GC250_05280				IC007_2059
3438	Acidianus brierleyi		DFR85_05980
3467	Acidianus brierleyi		DFR85_06135															D1868_03090	SACC_22130		LD85_3083		D1869_00030	J5U23_00943	SSO2546
3468	Acidianus brierleyi		DFR85_06140															D1868_03095	SACC_22140		LD85_3082		D1869_00010	J5U23_00942	SSO2547		STK_01400
3472	Acidianus brierleyi		DFR85_15905																SACC_23710
																			SACC_28150
3479	Acidianus brierleyi		DFR85_06200
3481	Acidianus brierleyi		DFR85_06210
3609	Acidianus brierleyi		DFR85_06930
3704	Acidianus brierleyi		DFR85_07470													MetMK1DRAFT_00006830								J5U23_02144			STK_25040
3705	Acidianus brierleyi		DFR85_07475				B6F84_08765						DFR88_05940	Msed_0142		MetMK1DRAFT_00006840	Saci_0631		SACC_00180		N/A		D1869_00245	N/A		IC007_1407	STK_13450
																								J5U23_02142			STK_25030
																								J5U23_02876
3706	Acidianus brierleyi		DFR85_07480													MetMK1DRAFT_00006850								J5U23_02141			STK_25020
3707	Acidianus brierleyi		DFR85_07485													MetMK1DRAFT_00006860											STK_25010
3708	Acidianus brierleyi		DFR85_07490
3709	Acidianus brierleyi		DFR85_07495
3710	Acidianus brierleyi		DFR85_07500																					J5U23_02137			STK_25000
3711	Acidianus brierleyi		DFR85_07505																								STK_24990
3712	Acidianus brierleyi		DFR85_07510		Ahos_1555		B6F84_08760						DFR88_05935	Msed_0143			Saci_0637		SACC_00190		LD85_1504	GC250_02965	D1869_00250	N/A		IC007_1408	STK_03130
																			SACC_04420		LD85_2151		D1869_01130	J5U23_02614			STK_13460
																								J5U23_02873			STK_24980
3764	Acidianus brierleyi		DFR85_07795
3765	Acidianus brierleyi		DFR85_07810
3772	Acidianus brierleyi		DFR85_07850
3779	Acidianus brierleyi		DFR85_07885
3846	Acidianus brierleyi		DFR85_08250																		LD85_0527		D1869_14330	J5U23_01643			STK_26300
3848	Acidianus brierleyi		DFR85_08260		Ahos_2037		B6F84_01560		DFR86_01550													GC250_01950				IC007_1432
3947	Acidianus brierleyi		DFR85_08765		Ahos_1647	D1867_11750						MjAS7_1731					Saci_1717		SACC_25950		LD85_1161				SSO1635	IC007_2459	STK_16360
3949	Acidianus brierleyi		DFR85_08785
3950	Acidianus brierleyi		DFR85_08790
			DFR85_13820
3951	Acidianus brierleyi		DFR85_08795																		LD85_2155	GC250_11670				IC007_1382
3952	Acidianus brierleyi		DFR85_08800		Ahos_1439								DFR88_05990	Msed_0133		MetMK1DRAFT_00032950			SACC_11780		LD85_1582		D1869_08705	N/A			STK_18490
																					LD85_1837		D1869_10420	J5U23_02925
3991	Acidianus brierleyi		DFR85_15910																					J5U23_01423
4159	Acidianus brierleyi		DFR85_09900
4161	Acidianus brierleyi		DFR85_09910	CM19_07825						Mcup_0429	DFR87_09595	MjAS7_2968	DFR88_09175	Msed_1806	GWK48_02675	MetMK1DRAFT_00033880				HS1genome_0395
4162	Acidianus brierleyi		DFR85_15920							Mcup_1696	DFR87_04290	MjAS7_1052	DFR88_04705	Msed_0380	GWK48_07025	MetMK1DRAFT_00015330
4170	Acidianus brierleyi		DFR85_09970
4171	Acidianus brierleyi		DFR85_09980
4224	Acidianus brierleyi		DFR85_10265
4225	Acidianus brierleyi		DFR85_10275									MjAS7_0439							SACC_04260
4226	Acidianus brierleyi		DFR85_10285		Ahos_0396											MetMK1DRAFT_00030550			SACC_10740			GC250_03295	D1869_04585				STK_10910
					Ahos_1810											MetMK1DRAFT_00002800							D1869_09025				STK_19380
																MetMK1DRAFT_00008410
																MetMK1DRAFT_00010970
																MetMK1DRAFT_00014510
																MetMK1DRAFT_00017870
4227	Acidianus brierleyi		DFR85_10290																SACC_10730			GC250_03300	D1869_04100				STK_10920
																							D1869_04590				STK_19390
																							D1869_08815				STK_24950
																							D1869_09030
																							D1869_10030
4228	Acidianus brierleyi		DFR85_15925																		LD85_1806
4229	Acidianus brierleyi		DFR85_15930																		LD85_1805
4230	Acidianus brierleyi		DFR85_10300																		LD85_1804		D1869_04455
4231	Acidianus brierleyi		DFR85_10305
4232	Acidianus brierleyi		DFR85_10310
4236	Acidianus brierleyi		DFR85_10340														Saci_0492
4240	Acidianus brierleyi		DFR85_10375		Ahos_1637																LD85_1798	GC250_03100	D1869_05710		SSO0543	IC007_0871
			DFR85_14510
4241	Acidianus brierleyi		DFR85_10380																		LD85_1799	GC250_03095			SSO0544	IC007_0870
4242	Acidianus brierleyi		DFR85_10385																		LD85_1800	GC250_03090			SSO0545
4357	Acidianus brierleyi		DFR85_10975
4363	Acidianus brierleyi		DFR85_11005
4364	Acidianus brierleyi		DFR85_11010		Ahos_0205							MjAS7_1739	DFR88_02010	Msed_0908	GWK48_11265	MetMK1DRAFT_00017460			SACC_13560				D1869_03330	J5U23_02252	SSO2096		STK_06884
																			SACC_16920
4367	Acidianus brierleyi		DFR85_11035		Ahos_1517	D1867_00580					DFR87_05470	MjAS7_0886	DFR88_05285	Msed_0266		MetMK1DRAFT_00019260		D1868_04105				GC250_09780				IC007_0340
4368	Acidianus brierleyi		DFR85_11040
4369	Acidianus brierleyi		DFR85_11045
4370	Acidianus brierleyi		DFR85_11050		Ahos_2043
4372	Acidianus brierleyi		DFR85_11060	CM19_08020	Ahos_1677		B6F84_03565			Mcup_1171						MetMK1DRAFT_00001170	Saci_0231		SACC_11160		LD85_2886	GC250_11520	D1869_06170		SSO2749	IC007_0712	STK_09930
4373	Acidianus brierleyi		DFR85_11065	CM19_03680	Ahos_0462	D1867_06045	B6F84_06000		DFR86_10480	Mcup_0726	DFR87_11155	MjAS7_2608	DFR88_10745	Msed_1511		MetMK1DRAFT_00026140	Saci_0239		SACC_25850		LD85_0765	GC250_10915	D1869_14245	J5U23_02178	SSO1896	IC007_0541	STK_26200
			DFR85_11760				B6F84_12285																		SSO2028
4407	Acidianus brierleyi		DFR85_11260						DFR86_10090
4426	Acidianus brierleyi		DFR85_11365		Ahos_1707	D1867_11490	B6F84_12540		DFR86_10720			MjAS7_2663	DFR88_10475	Msed_1565		MetMK1DRAFT_00026780	Saci_0346		SACC_10000		LD85_1235			J5U23_02371		IC007_0771
4452	Acidianus brierleyi		DFR85_11495		Ahos_1527											MetMK1DRAFT_00023940					LD85_1187		D1869_06225	J5U23_01347	SSO1161	IC007_0645	STK_09855
4453	Acidianus brierleyi		DFR85_11500
4454	Acidianus brierleyi		DFR85_11505	CM19_00175		D1867_00520											Saci_0523						D1869_03905
4455	Acidianus brierleyi		DFR85_11510	CM19_00170		D1867_00525																	D1869_03900
4456	Acidianus brierleyi		DFR85_11515	CM19_00155		D1867_00530											Saci_0531						D1869_03895
4457	Acidianus brierleyi		DFR85_11520	CM19_00160		D1867_00535											Saci_0530						D1869_03890
4458	Acidianus brierleyi		DFR85_11525			D1867_00540											Saci_0529
4459	Acidianus brierleyi		DFR85_11530			D1867_00545											Saci_0527						D1869_03880
4460	Acidianus brierleyi		DFR85_11535			D1867_00550											Saci_0526
4461	Acidianus brierleyi		DFR85_11540			D1867_00555											Saci_0525
4462	Acidianus brierleyi		DFR85_11545		Ahos_1519		B6F84_04475		DFR86_05130		DFR87_12380				GWK48_10735	MetMK1DRAFT_00001200			SACC_08940			GC250_09155				IC007_2145
4464	Acidianus brierleyi		DFR85_11555														Saci_0512				N/A
4465	Acidianus brierleyi		DFR85_11560																SACC_04830
4489	Acidianus brierleyi		DFR85_11690
4491	Acidianus brierleyi		DFR85_11700														Saci_0119	D1868_09800				GC250_06855	D1869_11135			IC007_2546	STK_20270
4502	Acidianus brierleyi		DFR85_11755
4511	Acidianus brierleyi		DFR85_11800
4535	Acidianus brierleyi		DFR85_11920		Ahos_1546						DFR87_12070										LD85_1169		D1869_05290	J5U23_02302	SSO1640		STK_11000
																									SSO2529
4538	Acidianus brierleyi		DFR85_11940
4541	Acidianus brierleyi		DFR85_11955								DFR87_01115	MjAS7_1881	DFR88_01450	Msed_1012	GWK48_10700	MetMK1DRAFT_00015310	Saci_0871	D1868_03370			LD85_0808		D1869_04825	J5U23_02094	SSO1859		STK_08360
4555	Acidianus brierleyi		DFR85_12035
4556	Acidianus brierleyi		DFR85_12040	CM19_00215		D1867_11890	B6F84_13695		DFR86_00880	Mcup_0922	DFR87_09440	MjAS7_0050	DFR88_08950	Msed_1851	GWK48_10985	MetMK1DRAFT_00033690	Saci_1706	D1868_07505	SACC_25000	HS1genome_1860	LD85_0877	GC250_02995		J5U23_01357	SSO0833	IC007_1646	STK_19690
																					LD85_1123				SSO1923
4562	Acidianus brierleyi		DFR85_12070				B6F84_05370												SACC_16400	HS1genome_1931	LD85_2740			J5U23_00593	SSO2885
4563	Acidianus brierleyi		DFR85_12075	CM19_11840			B6F84_12135		DFR86_10355	Mcup_1631	DFR87_03905	MjAS7_1172	DFR88_04305	Msed_0456	GWK48_06870	MetMK1DRAFT_00015140				HS1genome_1968		GC250_08635				IC007_0074
4568	Acidianus brierleyi		DFR85_12100		Ahos_1743				DFR86_11560	Mcup_1153			DFR88_00815	Msed_1141	GWK48_10295	MetMK1DRAFT_00004130				HS1genome_1963	LD85_0948		D1869_14405	J5U23_01739	SSO1440		STK_26390
																									SSO1999
4573	Acidianus brierleyi		DFR85_12125	CM19_04120			B6F84_13375		DFR86_11295		DFR87_11960	MjAS7_2423	DFR88_11520	Msed_1360	GWK48_00615	MetMK1DRAFT_00024560			SACC_25510	HS1genome_1505	LD85_0682
4574	Acidianus brierleyi		DFR85_12130				B6F84_03735		DFR86_03690			MjAS7_1009	DFR88_04905	Msed_0341							LD85_0760		D1869_14090	J5U23_02184	SSO1891		STK_26080
																								J5U23_02185	SSO2032
4576	Acidianus brierleyi		DFR85_12140		Ahos_1749				DFR86_11530				DFR88_00785	Msed_1147	GWK48_10325	MetMK1DRAFT_00004060			SACC_15570		LD85_0939		D1869_14375	J5U23_01721	SSO1450		STK_26340
4577	Acidianus brierleyi		DFR85_12145						DFR86_11525				DFR88_00775	Msed_1149	GWK48_10330	MetMK1DRAFT_00004070			SACC_15560		LD85_0940		D1869_14380	J5U23_01722	SSO8090		STK_26345
4578	Acidianus brierleyi		DFR85_12150		Ahos_1751				DFR86_11520				DFR88_00770	Msed_1150	GWK48_10335	MetMK1DRAFT_00004080			SACC_15550		LD85_0941		D1869_14385	J5U23_01723	SSO1449		STK_26350
4579	Acidianus brierleyi		DFR85_12155		Ahos_1752				DFR86_11510				DFR88_00765	Msed_1151	GWK48_10355	MetMK1DRAFT_00004040			SACC_15540		LD85_0942		D1869_14365	J5U23_01724	SSO1445		STK_26320
4580	Acidianus brierleyi		DFR85_12160							Mcup_1823	DFR87_05560	MjAS7_0862		Msed_0248	GWK48_06400	MetMK1DRAFT_00019660			SACC_05410
4582	Acidianus brierleyi		DFR85_12170		Ahos_1731										GWK48_10445								D1869_14280			IC007_0961
4584	Acidianus brierleyi		DFR85_12180																		LD85_0835
4586	Acidianus brierleyi		DFR85_12205
4587	Acidianus brierleyi		DFR85_12215
4588	Acidianus brierleyi		DFR85_12220				B6F84_12695				DFR87_00100	MjAS7_2065	DFR88_01015	Msed_1100		MetMK1DRAFT_00002360			SACC_24210		LD85_0448		D1869_06660	J5U23_00777	SSO1831		STK_09330
																					LD85_2912			J5U23_01346
4595	Acidianus brierleyi		DFR85_12255				B6F84_03905										Saci_1751	D1868_07400
4596	Acidianus brierleyi		DFR85_12260	CM19_00260			B6F84_05275		DFR86_04635	Mcup_1655	DFR87_04040	MjAS7_1134	DFR88_04430	Msed_0431	GWK48_06970	MetMK1DRAFT_00016730			SACC_15930		LD85_2787		D1869_03390	J5U23_00641	SSO2820		STK_06980
4598	Acidianus brierleyi		DFR85_12270																						SSO1656
4599	Acidianus brierleyi		DFR85_12275									MjAS7_2097													SSO1653
4615	Acidianus brierleyi		DFR85_12355
4623	Acidianus brierleyi		DFR85_15940
4627	Acidianus brierleyi		DFR85_12440	CM19_03375			B6F84_03800		DFR86_03755	Mcup_0965	DFR87_12400	MjAS7_2331	DFR88_11915	Msed_1283	GWK48_09780	MetMK1DRAFT_00005150	Saci_0247		SACC_31250	HS1genome_2104	LD85_2441	GC250_08065	D1869_03365	J5U23_00309	SSO3187	IC007_2802	STK_06940
4628	Acidianus brierleyi		DFR85_12445							Mcup_1765	DFR87_05295	MjAS7_0926	DFR88_05105	Msed_0301	GWK48_06660	MetMK1DRAFT_00018790
4632	Acidianus brierleyi		DFR85_12470															D1868_05675	SACC_12400
4641	Acidianus brierleyi		DFR85_12515						DFR86_04425
4643	Acidianus brierleyi		DFR85_12525				B6F84_03895		DFR86_03805
4645	Acidianus brierleyi		DFR85_12535
4648	Acidianus brierleyi		DFR85_12550																				D1869_03085	J5U23_00544			STK_06410
4649	Acidianus brierleyi		DFR85_12555	CM19_01280			B6F84_05690												SACC_26590	HS1genome_1452	LD85_0896			J5U23_01490	SSO1322
																									SSO1942
4650	Acidianus brierleyi		DFR85_12560																SACC_26740
4651	Acidianus brierleyi		DFR85_12565	CM19_01555															SACC_26750	HS1genome_1992
4653	Acidianus brierleyi		DFR85_12575	CM19_01340			B6F84_05675												SACC_26610	HS1genome_1312	LD85_0626			J5U23_01496	SSO1345
4657	Acidianus brierleyi		DFR85_12605	CM19_01315			B6F84_05680												SACC_26720	HS1genome_1314	LD85_0600			J5U23_01597	SSO1303
4660	Acidianus brierleyi		DFR85_12620				B6F84_05645												SACC_27360
4662	Acidianus brierleyi		DFR85_12630	CM19_04615	Ahos_0321		B6F84_04990				DFR87_12090		DFR88_00895	Msed_1126	GWK48_07260	MetMK1DRAFT_00001140			SACC_10800		LD85_0486		D1869_13860	J5U23_02050	SSO1255		STK_25620
4663	Acidianus brierleyi		DFR85_12635	CM19_04620	Ahos_0320		B6F84_04995				DFR87_12095		DFR88_00900	Msed_1125	GWK48_07255	MetMK1DRAFT_00001130			SACC_24580		LD85_0489		D1869_13855	J5U23_02054	SSO1258		STK_25610
4664	Acidianus brierleyi		DFR85_12640	CM19_04625	Ahos_0319		B6F84_05000				DFR87_12100		DFR88_00905	Msed_1124	GWK48_07250	MetMK1DRAFT_00001120			SACC_24590		LD85_0490			J5U23_02055	SSO1259		STK_25600
4665	Acidianus brierleyi		DFR85_12645	CM19_04630	Ahos_0318		B6F84_05005				DFR87_12105		DFR88_00910	Msed_1123	GWK48_07245	MetMK1DRAFT_00001110			SACC_24600		LD85_0491			J5U23_02056	SSO1260		STK_25590
4666	Acidianus brierleyi		DFR85_12650	CM19_04635	Ahos_0317						DFR87_12120		DFR88_00925		GWK48_07235	MetMK1DRAFT_00001090
4667	Acidianus brierleyi		DFR85_12655				B6F84_05015																				STK_25570
4668	Acidianus brierleyi		DFR85_12660	CM19_04660	Ahos_0323		B6F84_00700		DFR86_04410								Saci_1792		SACC_24610	HS1genome_1633	LD85_2654		D1869_13825	J5U23_00500	SSO2664		STK_25560
							B6F84_04985												SACC_27310		LD85_2967			J5U23_00832	SSO3004
																			SACC_30440
4669	Acidianus brierleyi		DFR85_12665	CM19_12645	Ahos_0324		B6F84_04975				DFR87_12125		DFR88_00930	Msed_1119		MetMK1DRAFT_00001070					LD85_0963
4670	Acidianus brierleyi		DFR85_12670		Ahos_0325		B6F84_04970		DFR86_04420										SACC_27050
4671	Acidianus brierleyi		DFR85_12675	CM19_01580		D1867_12065	B6F84_05650		DFR86_04435										SACC_27440	HS1genome_1976
4672	Acidianus brierleyi		DFR85_12680	CM19_04655	Ahos_0326		B6F84_04980		DFR86_04415		DFR87_12275	MjAS7_2358	DFR88_11865	Msed_1292	GWK48_00400	MetMK1DRAFT_00000840			SACC_24120	HS1genome_2094	LD85_2925	GC250_00125	D1869_13820	J5U23_00789	SSO2705	IC007_0730	STK_25550
																						GC250_10005
4676	Acidianus brierleyi		DFR85_12700								DFR87_12035	MjAS7_2527							SACC_12870						SSO0524		STK_01620
											DFR87_12660								SACC_16150						SSO0851		STK_07980
																			SACC_28500						SSO1377		STK_08470
																									SSO1420		STK_09070
																									SSO1481		STK_11670
																									SSO1612		STK_17190
																									SSO1616		STK_19160
																									SSO1801		STK_19870
																									SSO1814		STK_22300
																									SSO1871
																									SSO1883
																									SSO1946
																									SSO2099
																									SSO2557
																									SSO2567
																									SSO2882
																									SSO3028
4677	Acidianus brierleyi		DFR85_12705
4680	Acidianus brierleyi		DFR85_12720			D1867_06220	B6F84_00260		DFR86_00350								Saci_1162				LD85_1179		D1869_05275	J5U23_02314	SSO1172		STK_11020
4687	Acidianus brierleyi		DFR85_12755	CM19_01620	Ahos_0375						DFR87_03755						Saci_1945		SACC_15610		LD85_1000						STK_01540
					Ahos_2102												Saci_1994
4690	Acidianus brierleyi		DFR85_12770	CM19_04865					DFR86_05005			MjAS7_2094	DFR88_01095	Msed_1085
4703	Acidianus brierleyi		DFR85_12850	CM19_03960		D1867_00140			DFR86_00200	Mcup_1157	DFR87_01845	MjAS7_2069	DFR88_01030	Msed_1098	GWK48_10255	MetMK1DRAFT_00003820		D1868_07430		HS1genome_1713		GC250_09205				IC007_0301
4704	Acidianus brierleyi		DFR85_12855	CM19_03965		D1867_00145			DFR86_00195	Mcup_1156	DFR87_01850	MjAS7_2068	DFR88_01025	Msed_1099	GWK48_10260	MetMK1DRAFT_00003830		D1868_07425		HS1genome_1714		GC250_09200				IC007_0300
4705	Acidianus brierleyi		DFR85_12860				B6F84_00055		DFR86_11800		DFR87_01875				GWK48_10475	MetMK1DRAFT_00005030					LD85_0931		D1869_14555			IC007_0842	STK_00190
4706	Acidianus brierleyi		DFR85_12865				B6F84_12710					MjAS7_1667	DFR88_02300	Msed_0850				D1868_06675					D1869_04940			IC007_0601	STK_11380
4707	Acidianus brierleyi		DFR85_12870
4709	Acidianus brierleyi		DFR85_12885
4710	Acidianus brierleyi		DFR85_12890								DFR87_02310					MetMK1DRAFT_00010890
4711	Acidianus brierleyi		DFR85_12895
4712	Acidianus brierleyi		DFR85_12900																SACC_33010
4713	Acidianus brierleyi		DFR85_12905
4714	Acidianus brierleyi		DFR85_12910														Saci_0321
4721	Acidianus brierleyi		DFR85_12945				B6F84_13430			Mcup_0944	DFR87_01510	MjAS7_1659	DFR88_02325	Msed_0845		MetMK1DRAFT_00006030										IC007_0809
4723	Acidianus brierleyi		DFR85_12955
4725	Acidianus brierleyi		DFR85_12970
4727	Acidianus brierleyi		DFR85_12980	CM19_00495	Ahos_0201	D1867_07560	B6F84_12995					MjAS7_1175	DFR88_11940	Msed_1277			Saci_1977	D1868_07090	SACC_27610				D1869_04180	J5U23_01759		IC007_2468	STK_07940
																			SACC_30050				D1869_09980
4735	Acidianus brierleyi		DFR85_13020								DFR87_00115	MjAS7_1654			GWK48_11130				SACC_17300	HS1genome_1846					SSO0793
4736	Acidianus brierleyi		DFR85_13025								DFR87_01090									HS1genome_1075
4741	Acidianus brierleyi		DFR85_13050
4743	Acidianus brierleyi		DFR85_13065
4744	Acidianus brierleyi		DFR85_13070	CM19_06890			B6F84_05235		DFR86_04595	Mcup_0877	DFR87_12215	MjAS7_2419	DFR88_11540	Msed_1356	GWK48_00590	MetMK1DRAFT_00024520	Saci_0314	D1868_00400	SACC_11050	HS1genome_1528	LD85_0392		D1869_05045	J5U23_01998			STK_11310
4745	Acidianus brierleyi		DFR85_13075								DFR87_09445				GWK48_10980		Saci_2075	D1868_07565							SSO1823	IC007_2383	STK_19840
4746	Acidianus brierleyi		DFR85_13080								DFR87_09450				GWK48_10975		Saci_2074						D1869_10840		SSO1824	IC007_2384	STK_19830
4750	Acidianus brierleyi		DFR85_13100	CM19_00265							DFR87_04410	MjAS7_1079	DFR88_04640	Msed_0393	GWK48_09890	MetMK1DRAFT_00003350		D1868_01095
4753	Acidianus brierleyi		DFR85_13120								DFR87_01830	MjAS7_1998								HS1genome_1746		GC250_09850				IC007_0524
4754	Acidianus brierleyi		DFR85_13125								DFR87_01770	MjAS7_1993								HS1genome_1742		GC250_09845				IC007_0522
4755	Acidianus brierleyi		DFR85_13130								DFR87_01780	MjAS7_1997										GC250_09820				IC007_0516
4756	Acidianus brierleyi		DFR85_13135								DFR87_01810	MjAS7_1991								HS1genome_1744		GC250_09825				IC007_0518
4757	Acidianus brierleyi		DFR85_13140								DFR87_01815	MjAS7_1994								HS1genome_1741		GC250_09830				IC007_0519
4758	Acidianus brierleyi		DFR85_13145								DFR87_01820	MjAS7_1995								HS1genome_1740		GC250_09835				IC007_0520
4759	Acidianus brierleyi		DFR85_13150								DFR87_01825	MjAS7_1996										GC250_09840				IC007_0521
4760	Acidianus brierleyi		DFR85_13155								DFR87_01960	MjAS7_1990	DFR88_00670	Msed_1170						HS1genome_1737		GC250_09770				IC007_0338
4763	Acidianus brierleyi		DFR85_13175
4765	Acidianus brierleyi		DFR85_13205																			GC250_10260
4766	Acidianus brierleyi		DFR85_13210
4767	Acidianus brierleyi		DFR85_13220
4776	Acidianus brierleyi		DFR85_13280		Ahos_0315						DFR87_09695	MjAS7_1820							SACC_27940		LD85_0891		D1869_03255				STK_08460
					Ahos_2035							MjAS7_2774							SACC_29970								STK_17560
4777	Acidianus brierleyi		DFR85_13285		Ahos_1763						DFR87_06130								SACC_32980				D1869_04350
4778	Acidianus brierleyi		DFR85_13290			D1867_11150													SACC_26310				D1869_04285
4779	Acidianus brierleyi		DFR85_13295			D1867_11155			DFR86_00095									D1868_06610	SACC_26320				D1869_04290
4780	Acidianus brierleyi		DFR85_13300			D1867_11160			DFR86_00090										SACC_26330				D1869_04295
4781	Acidianus brierleyi		DFR85_13305			D1867_11165			DFR86_11815										SACC_26340				D1869_04300
4782	Acidianus brierleyi		DFR85_13310			D1867_11170			DFR86_11810									D1868_06625	SACC_26350				D1869_04305
4783	Acidianus brierleyi		DFR85_13315	CM19_12885		D1867_11175			DFR86_11805		DFR87_06140					MetMK1DRAFT_00003600		D1868_06630	SACC_26360				D1869_04310
4784	Acidianus brierleyi		DFR85_13320	CM19_00240		D1867_11120	B6F84_13395				DFR87_01220	MjAS7_1893			GWK48_11285	MetMK1DRAFT_00003620								J5U23_01564	SSO1331
4786	Acidianus brierleyi		DFR85_13330			D1867_11130			DFR86_00420							MetMK1DRAFT_00003640			SACC_26400				D1869_04330
4787	Acidianus brierleyi		DFR85_13335			D1867_11135			DFR86_00415							MetMK1DRAFT_00003650			SACC_26390				D1869_04335
4788	Acidianus brierleyi		DFR85_13340			D1867_11140			DFR86_00410							MetMK1DRAFT_00003660			SACC_26380				D1869_04340
4789	Acidianus brierleyi		DFR85_13345			D1867_11145										MetMK1DRAFT_00003670			SACC_26370				D1869_04345
4791	Acidianus brierleyi		DFR85_13355			D1867_00320																GC250_11645
						D1867_11200
4793	Acidianus brierleyi		DFR85_13370				B6F84_10645																D1869_09700		SSO0521
			DFR85_13390
			DFR85_13790
4794	Acidianus brierleyi		DFR85_13375																			GC250_11195
4795	Acidianus brierleyi		DFR85_13380		Ahos_2136																	GC250_11200
4797	Acidianus brierleyi		DFR85_13395
4798	Acidianus brierleyi		DFR85_13400
4799	Acidianus brierleyi		DFR85_13405
4801	Acidianus brierleyi		DFR85_13415
4803	Acidianus brierleyi		DFR85_13425									MjAS7_2139															STK_06630
4804	Acidianus brierleyi		DFR85_13430		Ahos_1947														SACC_29240		LD85_1060					IC007_0558	STK_07930
4805	Acidianus brierleyi		DFR85_13435
4806	Acidianus brierleyi		DFR85_13445
4809	Acidianus brierleyi		DFR85_13470			D1867_00175					DFR87_01290										LD85_3107				SSO2165
4811	Acidianus brierleyi		DFR85_13480
4812	Acidianus brierleyi		DFR85_13485	CM19_04015		D1867_00155			DFR86_00135		DFR87_01880				GWK48_10595					HS1genome_1760		GC250_09875		J5U23_01656	SSO1422	IC007_0426	STK_00050
4813	Acidianus brierleyi		DFR85_13490
4832	Acidianus brierleyi		DFR85_13590
4836	Acidianus brierleyi		DFR85_13610
4837	Acidianus brierleyi		DFR85_13615	CM19_03945		D1867_10650	B6F84_00430				DFR87_12525	MjAS7_2313	DFR88_00020	Msed_1267		MetMK1DRAFT_00024240	Saci_0882	D1868_03140	SACC_18200	HS1genome_0573	LD85_0269		D1869_03165	J5U23_01259	SSO10449		STK_06580
																MetMK1DRAFT_00000460		D1868_05810		HS1genome_1958			D1869_08770	J5U23_01506			STK_15620
																								J5U23_01559
4838	Acidianus brierleyi		DFR85_13620	CM19_03935							DFR87_12560	MjAS7_2304	DFR88_00065	Msed_1258			Saci_1793	D1868_04095	SACC_17460	HS1genome_0578	LD85_2780	GC250_05925	D1869_03760	J5U23_00633	SSO2827	IC007_2233	STK_07660
			DFR85_13695																	HS1genome_0579				J5U23_01516
																				HS1genome_0592
4841	Acidianus brierleyi		DFR85_13635
4843	Acidianus brierleyi		DFR85_13650
4849	Acidianus brierleyi		DFR85_13685	CM19_10815			B6F84_05705		DFR86_04800																	IC007_0668
4852	Acidianus brierleyi		DFR85_13700
4854	Acidianus brierleyi		DFR85_13710							Mcup_1133	DFR87_04130	MjAS7_1100	DFR88_04535	Msed_0410
4859	Acidianus brierleyi		DFR85_13740		Ahos_1734														SACC_25780								STK_08490
4863	Acidianus brierleyi		DFR85_15945
4864	Acidianus brierleyi		DFR85_13780
4865	Acidianus brierleyi		DFR85_15950
4866	Acidianus brierleyi		DFR85_13785
4868	Acidianus brierleyi		DFR85_13795
4870	Acidianus brierleyi		DFR85_13805		Ahos_0416																				SSO1550
4872	Acidianus brierleyi		DFR85_13815		Ahos_1775																					IC007_0651	STK_17230
4874	Acidianus brierleyi		DFR85_13825	CM19_11030		D1867_11335	B6F84_00890		DFR86_01055	Mcup_1797	DFR87_05440	MjAS7_0892	DFR88_05255	Msed_0272	GWK48_06510	MetMK1DRAFT_00019510	Saci_2234	D1868_07585	SACC_13320		LD85_0733		D1869_10200	J5U23_02217	SSO2060		STK_18020
4875	Acidianus brierleyi		DFR85_13830	CM19_11035		D1867_11340	B6F84_00895		DFR86_01050	Mcup_1798	DFR87_05445	MjAS7_0891	DFR88_05260	Msed_0271	GWK48_06505	MetMK1DRAFT_00019310	Saci_2233	D1868_07045	SACC_13330	HS1genome_0461	LD85_0732		D1869_10195	J5U23_02218	SSO2061		STK_18000
4876	Acidianus brierleyi		DFR85_13835	CM19_11040		D1867_11345	B6F84_00900		DFR86_01045	Mcup_1799	DFR87_05450	MjAS7_0890	DFR88_05265	Msed_0270	GWK48_06500	MetMK1DRAFT_00019300	Saci_2232	D1868_07050	SACC_13340	HS1genome_0462	LD85_0731		D1869_10190	J5U23_02219	SSO2062		STK_17990
4877	Acidianus brierleyi		DFR85_13840	CM19_11045		D1867_11350	B6F84_00905		DFR86_01040	Mcup_1800	DFR87_05455	MjAS7_0889	DFR88_05270	Msed_0269	GWK48_06495	MetMK1DRAFT_00019290	Saci_2231	D1868_07055	SACC_13350	HS1genome_0463	LD85_0730		D1869_10185	J5U23_02220	SSO2063		STK_17980
4878	Acidianus brierleyi		DFR85_13845	CM19_11050		D1867_11355	B6F84_00910		DFR86_01035	Mcup_1801	DFR87_05460	MjAS7_0888	DFR88_05275	Msed_0268	GWK48_06490	MetMK1DRAFT_00019280	Saci_2230	D1868_07060	SACC_13360	HS1genome_0464	LD85_0729		D1869_10180	J5U23_02221	SSO2064		STK_17970
4879	Acidianus brierleyi		DFR85_13850	CM19_11055		D1867_11320	B6F84_00915		DFR86_01030	Mcup_1802	DFR87_05465	MjAS7_0887	DFR88_05280	Msed_0267	GWK48_06485	MetMK1DRAFT_00019270	Saci_2298	D1868_07065	SACC_13400	HS1genome_1352	LD85_0667		D1869_10175	J5U23_02225	SSO2070		STK_17960
4880	Acidianus brierleyi		DFR85_13855	CM19_04565			B6F84_00935		DFR86_00490	Mcup_1695	DFR87_04295	MjAS7_1054	DFR88_04700	Msed_0381	GWK48_07170	MetMK1DRAFT_00015320	Saci_0312	D1868_06820	SACC_10810	HS1genome_1509	LD85_0485		D1869_10110	J5U23_02049	SSO1254		STK_17860
4891	Acidianus brierleyi		DFR85_13910
4892	Acidianus brierleyi		DFR85_13915
4893	Acidianus brierleyi		DFR85_13920									MjAS7_1062	DFR88_04695	Msed_0382						HS1genome_1368		GC250_09015	D1869_11440			IC007_2333	STK_20880
																				HS1genome_1826
4898	Acidianus brierleyi		DFR85_13950																					J5U23_00697
4901	Acidianus brierleyi		DFR85_13965	CM19_03735	Ahos_1717	D1867_11420	B6F84_03955		DFR86_03860	Mcup_0891	DFR87_12045	MjAS7_2387	DFR88_11730	Msed_1318	GWK48_00510	MetMK1DRAFT_00002370	Saci_0320		SACC_16030	HS1genome_2216	LD85_2784	GC250_10390	D1869_14815	J5U23_00638	SSO2824	IC007_0671	STK_00810
4902	Acidianus brierleyi		DFR85_13970				B6F84_03960		DFR86_03865							MetMK1DRAFT_00002380						GC250_10385				IC007_0670
4903	Acidianus brierleyi		DFR85_13975	CM19_03730	Ahos_1715	D1867_11430	B6F84_03965		DFR86_03870	Mcup_0889	DFR87_12055	MjAS7_2389	DFR88_11720	Msed_1320	GWK48_00520	MetMK1DRAFT_00002390	Saci_0318		SACC_16010	HS1genome_2218	LD85_2786	GC250_10380	D1869_14825	J5U23_00640	SSO2821	IC007_0669	STK_00840
4904	Acidianus brierleyi		DFR85_13980	CM19_06780		D1867_12015	B6F84_13175		DFR86_11150	Mcup_1768	DFR87_05305	MjAS7_0924	DFR88_05115	Msed_0299	GWK48_06650	MetMK1DRAFT_00018920	Saci_2269	D1868_10810	SACC_23020	HS1genome_1246	LD85_2993	GC250_10365	D1869_10095	J5U23_00857	SSO2636	IC007_0666	STK_17830
4905	Acidianus brierleyi		DFR85_13985	CM19_06785		D1867_12010	B6F84_13180		DFR86_11155	Mcup_1769	DFR87_05310	MjAS7_0923	DFR88_05120	Msed_0298	GWK48_06645	MetMK1DRAFT_00018930	Saci_2270	D1868_10805	SACC_23030	HS1genome_1245	LD85_2992	GC250_10360	D1869_10090	J5U23_00856	SSO2637	IC007_0665	STK_17820
4907	Acidianus brierleyi		DFR85_13995
4910	Acidianus brierleyi		DFR85_14015																			GC250_11435				IC007_0662
4911	Acidianus brierleyi		DFR85_14020													MetMK1DRAFT_00025520						GC250_11430				IC007_0661
4913	Acidianus brierleyi		DFR85_14030				B6F84_09045
4914	Acidianus brierleyi		DFR85_14035																		LD85_2437			J5U23_00653
4916	Acidianus brierleyi		DFR85_14050								DFR87_12835	MjAS7_2048							SACC_15270					J5U23_01936	SSO1388		STK_17640
																									SSO1500
4920	Acidianus brierleyi		DFR85_14075
4921	Acidianus brierleyi		DFR85_14080		Ahos_1878	D1867_10810						MjAS7_1263							SACC_25380	HS1genome_0632
4924	Acidianus brierleyi		DFR85_14095	CM19_10820		D1867_07480	B6F84_04435					MjAS7_1756	DFR88_01950	Msed_0920		MetMK1DRAFT_00005450							D1869_05610
4925	Acidianus brierleyi		DFR85_14100	CM19_10825		D1867_07475	B6F84_04430					MjAS7_1757	DFR88_01945	Msed_0921		MetMK1DRAFT_00005460
4926	Acidianus brierleyi		DFR85_14105	CM19_10830		D1867_07470						MjAS7_1758	DFR88_01940	Msed_0922		MetMK1DRAFT_00005470
4927	Acidianus brierleyi		DFR85_14110	CM19_10835		D1867_07465	B6F84_04425					MjAS7_1759	DFR88_01935	Msed_0923		MetMK1DRAFT_00005480							D1869_05630
4928	Acidianus brierleyi		DFR85_14115	CM19_10840		D1867_07460	B6F84_04420					MjAS7_1760	DFR88_01930	Msed_0924		MetMK1DRAFT_00005490							D1869_05635
4929	Acidianus brierleyi		DFR85_14120	CM19_10845		D1867_07455	B6F84_04415					MjAS7_1761	DFR88_01925	Msed_0925		MetMK1DRAFT_00005500			SACC_18110				D1869_05620
4930	Acidianus brierleyi		DFR85_14125	CM19_10850		D1867_07450	B6F84_04410					MjAS7_1762	DFR88_01920	Msed_0926		MetMK1DRAFT_00005510			SACC_18120				D1869_05625
4931	Acidianus brierleyi		DFR85_14130	CM19_10855		D1867_07445	B6F84_04405											D1868_06480					D1869_05670
4932	Acidianus brierleyi		DFR85_14135	CM19_10860		D1867_07440	B6F84_04400					MjAS7_1764	DFR88_01910	Msed_0928				D1868_06475					D1869_05665
4933	Acidianus brierleyi		DFR85_14140	CM19_10865		D1867_07435	B6F84_04395					MjAS7_1765	DFR88_01905	Msed_0929		MetMK1DRAFT_00005530		D1868_06470					D1869_05660
4934	Acidianus brierleyi		DFR85_14145	CM19_10870		D1867_07430	B6F84_04390					MjAS7_1766	DFR88_01900	Msed_0930		MetMK1DRAFT_00005540		D1868_06465					D1869_05655
4935	Acidianus brierleyi		DFR85_14150	CM19_10875		D1867_07425	B6F84_04385					MjAS7_1767	DFR88_01895	Msed_0931		MetMK1DRAFT_00005550		D1868_06460					D1869_05650
4936	Acidianus brierleyi		DFR85_14155	CM19_10880		D1867_07420	B6F84_04380					MjAS7_1768	DFR88_01890	Msed_0932		MetMK1DRAFT_00005560		D1868_06455					D1869_05645
4937	Acidianus brierleyi		DFR85_14160	CM19_10885		D1867_07415	B6F84_04375					MjAS7_1769	DFR88_01885	Msed_0933		MetMK1DRAFT_00005570		D1868_06450					D1869_05640
4938	Acidianus brierleyi		DFR85_14165	CM19_10890		D1867_07410	B6F84_04370					MjAS7_1770	DFR88_01880	Msed_0934		MetMK1DRAFT_00005580							D1869_05585
4940	Acidianus brierleyi		DFR85_14175									MjAS7_1778	DFR88_01845	Msed_0941		MetMK1DRAFT_00005650
4942	Acidianus brierleyi		DFR85_14185	CM19_10900		D1867_07385	B6F84_04360					MjAS7_1774	DFR88_01865	Msed_0937		MetMK1DRAFT_00005610		D1868_06420	SACC_18100		LD85_0477		D1869_05545
4943	Acidianus brierleyi		DFR85_14190	CM19_10905		D1867_07390	B6F84_04355					MjAS7_1773	DFR88_01870	Msed_0936		MetMK1DRAFT_00005600
4944	Acidianus brierleyi		DFR85_14195	CM19_10910		D1867_07395	B6F84_04350
4945	Acidianus brierleyi		DFR85_14200	CM19_10915		D1867_07380						MjAS7_1776	DFR88_01855	Msed_0939		MetMK1DRAFT_00005630							D1869_05590
4946	Acidianus brierleyi		DFR85_14205	CM19_10920								MjAS7_1777	DFR88_01850	Msed_0940		MetMK1DRAFT_00005640
4947	Acidianus brierleyi		DFR85_14210	CM19_10925		D1867_07375						MjAS7_1779	DFR88_01840	Msed_0942		MetMK1DRAFT_00005660		D1868_06410					D1869_05555
4949	Acidianus brierleyi		DFR85_14220	CM19_10935		D1867_07365						MjAS7_1781	DFR88_01830	Msed_0944		MetMK1DRAFT_00005680							D1869_05580
4950	Acidianus brierleyi		DFR85_14225	CM19_10940		D1867_07360						MjAS7_1782	DFR88_01825	Msed_0945		MetMK1DRAFT_00005690							D1869_05575
4951	Acidianus brierleyi		DFR85_14230	CM19_10945		D1867_07355	B6F84_04325					MjAS7_1783	DFR88_01820	Msed_0946		MetMK1DRAFT_00005700							D1869_05570
4952	Acidianus brierleyi		DFR85_14235	CM19_10950		D1867_07350	B6F84_04320					MjAS7_1784	DFR88_01815	Msed_0947		MetMK1DRAFT_00005710							D1869_05565
4953	Acidianus brierleyi		DFR85_14240	CM19_10955		D1867_07345	B6F84_04315					MjAS7_1785	DFR88_01810	Msed_0948		MetMK1DRAFT_00005720							D1869_05560
4954	Acidianus brierleyi		DFR85_14245	CM19_10960		D1867_07340	B6F84_04310					MjAS7_1786	DFR88_01805	Msed_0949		MetMK1DRAFT_00005730		D1868_06415			LD85_0476		D1869_05550
4955	Acidianus brierleyi		DFR85_14250				B6F84_05190		DFR86_04565
4956	Acidianus brierleyi		DFR85_14255	CM19_11275			B6F84_00920		DFR86_00475		DFR87_04875	MjAS7_1292	DFR88_03895	Msed_0539					SACC_30820		LD85_2695	GC250_08995	D1869_14975	J5U23_00537	SSO2964	IC007_0333	STK_01150
4958	Acidianus brierleyi		DFR85_14265														Saci_2275	D1868_06640	SACC_12340		LD85_0472	GC250_10265		J5U23_01578	SSO1307
4959	Acidianus brierleyi		DFR85_14270		Ahos_1738		B6F84_00225				DFR87_01445	MjAS7_1693				MetMK1DRAFT_00009270	Saci_1882		SACC_15710	HS1genome_0761		GC250_10240		J5U23_01704		IC007_2537	STK_18005
4961	Acidianus brierleyi		DFR85_14280																SACC_29290
4962	Acidianus brierleyi		DFR85_14290	CM19_12695		D1867_06310	B6F84_00585				DFR87_00480	MjAS7_1816	DFR88_01680	Msed_0967	GWK48_09725	MetMK1DRAFT_00006320	Saci_0305		SACC_29520		LD85_2761		D1869_14720	J5U23_00614	SSO2860	IC007_0659	STK_00590
4963	Acidianus brierleyi		DFR85_14295	CM19_12700		D1867_06315	B6F84_00580				DFR87_00475	MjAS7_1817	DFR88_01675	Msed_0968	GWK48_09730	MetMK1DRAFT_00006330	Saci_0304		SACC_29510		LD85_2762		D1869_14715	J5U23_00615	SSO2858	IC007_0658	STK_00580
4968	Acidianus brierleyi		DFR85_14320
4971	Acidianus brierleyi		DFR85_14335				B6F84_00785														LD85_0416			J5U23_02019	SSO1234
4972	Acidianus brierleyi		DFR85_14340				B6F84_00790														LD85_0415			J5U23_02018	SSO1233
4973	Acidianus brierleyi		DFR85_14345				B6F84_00795														LD85_0414			J5U23_02017	SSO1231
4974	Acidianus brierleyi		DFR85_14350				B6F84_00800														LD85_0413			J5U23_02016	SSO1230
4975	Acidianus brierleyi		DFR85_14355				B6F84_00805														LD85_0412			J5U23_02015	SSO1229
4976	Acidianus brierleyi		DFR85_14360				B6F84_00810														LD85_0411			J5U23_02014	SSO1228
4978	Acidianus brierleyi		DFR85_14370				B6F84_00770														LD85_0410			J5U23_02013	SSO1227
4979	Acidianus brierleyi		DFR85_14375	CM19_04925			B6F84_00775		DFR86_00625	Mcup_1613	DFR87_05115	MjAS7_1226	DFR88_04165	Msed_0487	GWK48_09685	MetMK1DRAFT_00002860	Saci_2287		SACC_14700	HS1genome_1970	LD85_0341		D1869_14870	J5U23_02012	SSO1225		STK_00920
							B6F84_05290														LD85_0409			J5U23_02035
4980	Acidianus brierleyi		DFR85_14380				B6F84_00780																	J5U23_02007	SSO1220
4982	Acidianus brierleyi		DFR85_14395				B6F84_00825			Mcup_1190		MjAS7_1855	DFR88_00355	Msed_0992	GWK48_00135	MetMK1DRAFT_00006510	Saci_2061		SACC_16620	HS1genome_0551	LD85_0402		D1869_14685	J5U23_01772	SSO1219		STK_00510
												MjAS7_2159									LD85_0981			J5U23_02006
												MjAS7_2163
4983	Acidianus brierleyi		DFR85_14400				B6F84_00815					MjAS7_2191				MetMK1DRAFT_00007210			SACC_13580		LD85_0401			J5U23_02005	SSO1218		STK_11160
4987	Acidianus brierleyi		DFR85_14420
4988	Acidianus brierleyi		DFR85_14425																SACC_29890				D1869_03655
4989	Acidianus brierleyi		DFR85_14430
4990	Acidianus brierleyi		DFR85_14440																				D1869_03735
4991	Acidianus brierleyi		DFR85_14445	CM19_03425	Ahos_1789											MetMK1DRAFT_00016930		D1868_04705	SACC_25230		LD85_0721			J5U23_02129
																MetMK1DRAFT_00003040
4992	Acidianus brierleyi		DFR85_14450	CM19_07070			B6F84_05300					MjAS7_2231	DFR88_00390	Msed_1223	GWK48_10845	MetMK1DRAFT_00003940	Saci_1104		SACC_17770	HS1genome_2235	LD85_0296		D1869_14770	J5U23_01285	SSO2500		STK_00700
4993	Acidianus brierleyi		DFR85_14455								DFR87_04325									HS1genome_0730
4994	Acidianus brierleyi		DFR85_14460	CM19_07080			B6F84_05460									MetMK1DRAFT_00002670	Saci_1085		SACC_21390	HS1genome_2007	LD85_2503		D1869_14760	J5U23_00354	SSO3136		STK_00680
																MetMK1DRAFT_00021390
4995	Acidianus brierleyi		DFR85_14465				B6F84_05640			Mcup_0961	DFR87_12235	MjAS7_2336	DFR88_11905	Msed_1285	GWK48_00280	MetMK1DRAFT_00002510	Saci_1718		SACC_12990	HS1genome_2233	LD85_0443		D1869_13675	J5U23_02237	SSO2087		STK_25110
4996	Acidianus brierleyi		DFR85_14470			D1867_11365	B6F84_05515		DFR86_04695	Mcup_0883	DFR87_01010	MjAS7_1866	DFR88_01495	Msed_1003	GWK48_10710	MetMK1DRAFT_00003440	Saci_1768		SACC_15330	HS1genome_1255	LD85_0766		D1869_05115	J5U23_02177	SSO1898
																									SSO2027
5002	Acidianus brierleyi		DFR85_14500															D1868_06990
5005	Acidianus brierleyi		DFR85_14520													MetMK1DRAFT_00001060			SACC_26550	HS1genome_2031	LD85_0458			J5U23_01752	SSO1560
5006	Acidianus brierleyi		DFR85_14525																SACC_13200	HS1genome_1730		GC250_10270					STK_06770
5007	Acidianus brierleyi		DFR85_14530																SACC_26880					J5U23_02046
			DFR85_15065
5009	Acidianus brierleyi		DFR85_14545																	HS1genome_1791
5011	Acidianus brierleyi		DFR85_14555														Saci_1956									IC007_1047
5012	Acidianus brierleyi		DFR85_14570	CM19_07055	Ahos_0385	D1867_06410	B6F84_13615				DFR87_12440	MjAS7_1939						D1868_06505	SACC_17200		LD85_0860				SSO1939
							B6F84_13690												SACC_27880
5013	Acidianus brierleyi		DFR85_14575																					J5U23_01758	SSO1515		STK_16370
5019	Acidianus brierleyi		DFR85_14605	CM19_12575			B6F84_05405			Mcup_1681	DFR87_04180	MjAS7_1085	DFR88_04595	Msed_0398	GWK48_07445	MetMK1DRAFT_00017950	Saci_2205		SACC_29380	HS1genome_1151	LD85_2746		D1869_14790	J5U23_00599	SSO2878		STK_00750
5020	Acidianus brierleyi		DFR85_14610	CM19_01680			B6F84_05440			Mcup_1680	DFR87_04185	MjAS7_1086	DFR88_04590	Msed_0399	GWK48_07450	MetMK1DRAFT_00017940	Saci_1109		SACC_17650	HS1genome_0405	LD85_0308		D1869_14765	J5U23_01296	SSO2514		STK_00690
																	Saci_1134
																	Saci_2218
5021	Acidianus brierleyi		DFR85_14615							Mcup_1679	DFR87_04190	MjAS7_1087	DFR88_04585	Msed_0400	GWK48_07455	MetMK1DRAFT_00017930
5022	Acidianus brierleyi		DFR85_14620	CM19_01670			B6F84_05430			Mcup_1678	DFR87_04195	MjAS7_1088	DFR88_04580	Msed_0401	GWK48_07460	MetMK1DRAFT_00017910	Saci_1122		SACC_29400	HS1genome_0403	LD85_2748		D1869_14800	J5U23_00601	SSO2875		STK_00770
																	Saci_2225			HS1genome_1175
5023	Acidianus brierleyi		DFR85_14625	CM19_00635			B6F84_05245		DFR86_04605	Mcup_1683	DFR87_04160	MjAS7_1082	DFR88_04605	Msed_0396	GWK48_07405	MetMK1DRAFT_00017990	Saci_1121		SACC_14420	HS1genome_1294	LD85_1029		D1869_14805	J5U23_00602	SSO2874		STK_00790
				CM19_07060													Saci_2209		SACC_29410		LD85_2749			J5U23_02268
5024	Acidianus brierleyi		DFR85_14630	CM19_07065			B6F84_05240		DFR86_04600	Mcup_1682	DFR87_04165	MjAS7_1083	DFR88_04600	Msed_0397	GWK48_07410	MetMK1DRAFT_00017980	Saci_1120		SACC_29420	HS1genome_1293	LD85_2750		D1869_14810	J5U23_00603	SSO2872		STK_00800
5025	Acidianus brierleyi		DFR85_14640																SACC_30070								STK_26140
5028	Acidianus brierleyi		DFR85_14655
5030	Acidianus brierleyi		DFR85_14665	CM19_03755	Ahos_1570	D1867_00350	B6F84_00875		DFR86_00465	Mcup_1737	DFR87_04740	MjAS7_1000	DFR88_04950	Msed_0332	GWK48_07640	MetMK1DRAFT_00018460	Saci_0291		SACC_11280	HS1genome_2209	LD85_2871		D1869_10160	J5U23_00737	SSO2762		STK_17940
5032	Acidianus brierleyi		DFR85_14675									MjAS7_0130							SACC_25390						SSO1214
5033	Acidianus brierleyi		DFR85_14680									MjAS7_0129							SACC_25400						SSO1215
5034	Acidianus brierleyi		DFR85_14685	CM19_07980			B6F84_05195		DFR86_04570								Saci_1021		SACC_29370	HS1genome_1596	LD85_2745	GC250_09295	D1869_14995	J5U23_00598	SSO2879	IC007_0277	STK_01210
5036	Acidianus brierleyi		DFR85_14695								DFR87_08985	MjAS7_0205	DFR88_08650	Msed_1906	GWK48_07620								D1869_14900				STK_00970
5038	Acidianus brierleyi		DFR85_14705	CM19_10620			B6F84_09130		DFR86_07835	Mcup_1725	DFR87_04525	MjAS7_1019	DFR88_04855	Msed_0351	GWK48_07165	MetMK1DRAFT_00015680	Saci_0333	D1868_00450	SACC_22970		LD85_2998		D1869_02955	J5U23_00862	SSO2632		STK_06170
5041	Acidianus brierleyi		DFR85_14720	CM19_06750			B6F84_05250		DFR86_04610	Mcup_1670	DFR87_04115	MjAS7_1105	DFR88_04510	Msed_0415	GWK48_07520	MetMK1DRAFT_00017780	Saci_2300		SACC_11070	HS1genome_1153	LD85_0771	GC250_02685	D1869_14860	J5U23_02172	SSO1900	IC007_2482	STK_00900
																									SSO2025
5043	Acidianus brierleyi		DFR85_14745	CM19_02225						Mcup_0948	DFR87_12300	MjAS7_2364	DFR88_11835	Msed_1297	GWK48_00440		Saci_0226	D1868_10840	SACC_31310	HS1genome_1557	LD85_2430	GC250_05605	D1869_13565	J5U23_00302	SSO3195	IC007_2136	STK_24780
5044	Acidianus brierleyi		DFR85_14750	CM19_02220						Mcup_0943	DFR87_12305	MjAS7_2365	DFR88_11830	Msed_1298	GWK48_00435		Saci_0227	D1868_10855	SACC_31300	HS1genome_1558	LD85_2431	GC250_05600	D1869_13560	J5U23_00303	SSO3194	IC007_2135	STK_24770
5046	Acidianus brierleyi		DFR85_14760							Mcup_1685	DFR87_04415	MjAS7_1080	DFR88_04635	Msed_0394	GWK48_07380	MetMK1DRAFT_00016510
5047	Acidianus brierleyi		DFR85_14765								DFR87_04310	MjAS7_1056	DFR88_04620		GWK48_09855	MetMK1DRAFT_00006450			SACC_12130	HS1genome_1974	LD85_0664		D1869_09180	J5U23_02229	SSO2073		STK_16300
5048	Acidianus brierleyi		DFR85_14770								DFR87_04315	MjAS7_1057	DFR88_04625		GWK48_09860	MetMK1DRAFT_00006460			SACC_12140	HS1genome_1973	LD85_0663		D1869_09185	J5U23_02230	SSO2074		STK_16310
5049	Acidianus brierleyi		DFR85_14775													MetMK1DRAFT_00019360
5050	Acidianus brierleyi		DFR85_14780	CM19_04530							DFR87_04305	MjAS7_1055	DFR88_04615		GWK48_09845	MetMK1DRAFT_00006440			SACC_12150	HS1genome_1975			D1869_09175	J5U23_02228	SSO2072		STK_16290
5053	Acidianus brierleyi		DFR85_14795				B6F84_00610										Saci_2081			HS1genome_2110			D1869_04260				STK_11480
5054	Acidianus brierleyi		DFR85_14800																SACC_13830	HS1genome_0647
5055	Acidianus brierleyi		DFR85_14805				B6F84_00520					MjAS7_2211	DFR88_00445	Msed_1212	GWK48_10740				SACC_17320		LD85_2851		D1869_09235	J5U23_00718	SSO1370
5056	Acidianus brierleyi		DFR85_14810				B6F84_00525					MjAS7_2212	DFR88_00440	Msed_1213	GWK48_10745				SACC_17310		LD85_2852		D1869_09240	J5U23_00719	SSO1369
5057	Acidianus brierleyi		DFR85_14815	CM19_03640			B6F84_05630		DFR86_04775		DFR87_04225	MjAS7_1041	DFR88_04765	Msed_0369	GWK48_07080	MetMK1DRAFT_00015520	Saci_0123	D1868_09825	SACC_21470	HS1genome_2101	LD85_2509		D1869_11110	J5U23_00356	SSO3132	IC007_2141	STK_20220
5058	Acidianus brierleyi		DFR85_14820				B6F84_05625										Saci_1690		SACC_17330	HS1genome_0231	LD85_2827		D1869_14050	J5U23_00666	SSO2800	IC007_0455	STK_26050
5060	Acidianus brierleyi		DFR85_14830																SACC_05180					J5U23_02871	SSO0548
5061	Acidianus brierleyi		DFR85_14835																SACC_05190					J5U23_02870	SSO0546
5062	Acidianus brierleyi		DFR85_14840
5063	Acidianus brierleyi		DFR85_14845	CM19_04380
5065	Acidianus brierleyi		DFR85_14855								DFR87_01735					MetMK1DRAFT_00004620			SACC_13610								STK_17800
5074	Acidianus brierleyi		DFR85_14910	CM19_13080							DFR87_00060		DFR88_01310	Msed_1042			Saci_2190		SACC_13440		LD85_0645			J5U23_01498	SSO1334
5076	Acidianus brierleyi		DFR85_14920
5079	Acidianus brierleyi		DFR85_14935
5083	Acidianus brierleyi		DFR85_14970				B6F84_05520										Saci_2063		SACC_16640	HS1genome_0553	LD85_0983		D1869_14675				STK_00480
5084	Acidianus brierleyi		DFR85_14975				B6F84_05535										Saci_2062		SACC_16630	HS1genome_0552	LD85_0982		D1869_14680				STK_00500
5085	Acidianus brierleyi		DFR85_14980	CM19_01460			B6F84_05505			Mcup_1179	DFR87_01065	MjAS7_1878	DFR88_01465	Msed_1009	GWK48_00075	MetMK1DRAFT_00002560	Saci_1758		SACC_17680	HS1genome_0373	LD85_0305		D1869_05190	J5U23_00372	SSO2509		STK_11110
				CM19_00730													Saci_1969		SACC_27860		LD85_2526			J5U23_01293	SSO3112
5086	Acidianus brierleyi		DFR85_14985	CM19_01455			B6F84_05500			Mcup_1180	DFR87_01070	MjAS7_1877	DFR88_01470	Msed_1008	GWK48_00080	MetMK1DRAFT_00002550	Saci_1968		SACC_27850	HS1genome_1629	LD85_2525		D1869_05185	J5U23_00371	SSO3113		STK_11100
				CM19_00735
5087	Acidianus brierleyi		DFR85_14990	CM19_01445								MjAS7_2223					Saci_1967		SACC_27760	HS1genome_1985	LD85_2515		D1869_05245	J5U23_00362	SSO3124		STK_11080
5088	Acidianus brierleyi		DFR85_14995	CM19_01565			B6F84_05495			Mcup_1165	DFR87_01140	MjAS7_1886	DFR88_01435	Msed_1015		MetMK1DRAFT_00002150	Saci_1966		SACC_27840	HS1genome_1628	LD85_2580		D1869_05200	J5U23_00420	SSO3064		STK_11120
				CM19_00740
5089	Acidianus brierleyi		DFR85_15000	CM19_01450			B6F84_05490			Mcup_1181	DFR87_01075	MjAS7_1876	DFR88_01475	Msed_1007	GWK48_00085	MetMK1DRAFT_00002540	Saci_1965		SACC_27830	HS1genome_1242	LD85_2524		D1869_05180	J5U23_00370	SSO3114		STK_11090
				CM19_00745
5090	Acidianus brierleyi		DFR85_15005													MetMK1DRAFT_00001050			SACC_27750	HS1genome_1794	LD85_2518			J5U23_00365	SSO3120
5091	Acidianus brierleyi		DFR85_15010	CM19_01550															SACC_27780	HS1genome_1998	LD85_2588			J5U23_00422	SSO3061
				CM19_00760
5092	Acidianus brierleyi		DFR85_15015	CM19_01590			B6F84_00575		DFR86_04440			MjAS7_2158					Saci_1232		SACC_27480	HS1genome_0420	LD85_1006			J5U23_01812
5093	Acidianus brierleyi		DFR85_15020	CM19_00845													Saci_0733						D1869_05795			IC007_1219	STK_10330
5094	Acidianus brierleyi		DFR85_15025	CM19_00850			B6F84_11660										Saci_0734					GC250_01060	D1869_05790			IC007_1220	STK_10340
5095	Acidianus brierleyi		DFR85_15030
5096	Acidianus brierleyi		DFR85_15035																				D1869_05780				STK_10350
5098	Acidianus brierleyi		DFR85_15050
5099	Acidianus brierleyi		DFR85_15055
5100	Acidianus brierleyi		DFR85_15060		Ahos_1987	D1867_10370					DFR87_04340					MetMK1DRAFT_00005370			SACC_12520				D1869_05350		SSO1976		STK_10800
5103	Acidianus brierleyi		DFR85_15075									MjAS7_2311			GWK48_11275		Saci_2192	D1868_06795	SACC_29870	HS1genome_1735	LD85_2506			J5U23_01362
5104	Acidianus brierleyi		DFR85_15080
5106	Acidianus brierleyi		DFR85_15090	CM19_06845			B6F84_05620		DFR86_04770	Mcup_1673	DFR87_00800	MjAS7_1097	DFR88_04550	Msed_0407				D1868_07035	SACC_14190		LD85_2561		D1869_14705	J5U23_00408	SSO1505
																									SSO3079
5107	Acidianus brierleyi		DFR85_15095	CM19_10775	Ahos_0434	D1867_06165	B6F84_03710		DFR86_03685	Mcup_1006	DFR87_12710						Saci_1943	D1868_07040	SACC_27350			GC250_01905	D1869_06755			IC007_0509	STK_09110
							B6F84_05095		DFR86_04870																	IC007_0649
							B6F84_05825																			IC007_1429
5108	Acidianus brierleyi		DFR85_15100				B6F84_00855						DFR88_01365	Msed_1030			Saci_0370					GC250_00130
																						GC250_10020
5111	Acidianus brierleyi		DFR85_15120									MjAS7_2247							SACC_05220	HS1genome_1844		GC250_05630	D1869_13610			IC007_2258	STK_24910
5112	Acidianus brierleyi		DFR85_15130
5114	Acidianus brierleyi		DFR85_15140								DFR87_09535					MetMK1DRAFT_00004180			SACC_27900				D1869_05005
5115	Acidianus brierleyi		DFR85_15145									MjAS7_2285				MetMK1DRAFT_00005020	Saci_2124						D1869_14665		SSO1643		STK_00440
5116	Acidianus brierleyi		DFR85_15150									MjAS7_2284				MetMK1DRAFT_00005010	Saci_2125						D1869_14660		SSO1645		STK_00400
5117	Acidianus brierleyi		DFR85_15155	CM19_01320			B6F84_05670					MjAS7_2283				MetMK1DRAFT_00005000	Saci_2126		SACC_26710	HS1genome_1845	LD85_0601		D1869_14655	J5U23_01598	SSO1300		STK_00380
																				HS1genome_1982					SSO1646
																				HS1genome_2012
5118	Acidianus brierleyi		DFR85_15160	CM19_01305															SACC_27460		LD85_2556			J5U23_00407	SSO3080
																			SACC_27770
5119	Acidianus brierleyi		DFR85_15165				B6F84_00665												SACC_27470
5120	Acidianus brierleyi		DFR85_15170
5121	Acidianus brierleyi		DFR85_15175									MjAS7_2183				MetMK1DRAFT_00007240			SACC_27390	HS1genome_1634	LD85_2659			J5U23_00504	SSO2998
																			SACC_30490
5122	Acidianus brierleyi		DFR85_15195									MjAS7_2205	DFR88_00500	Msed_1202	GWK48_07345				SACC_12020		LD85_0349			J5U23_01945	SSO2131
5124	Acidianus brierleyi		DFR85_15205
5125	Acidianus brierleyi		DFR85_15210
5126	Acidianus brierleyi		DFR85_15215																SACC_14620					J5U23_02028
5127	Acidianus brierleyi		DFR85_15220																SACC_14630					J5U23_02029
5128	Acidianus brierleyi		DFR85_15225	CM19_12545															SACC_14640					J5U23_02030
5129	Acidianus brierleyi		DFR85_15230	CM19_12540															SACC_14650					J5U23_02031
5130	Acidianus brierleyi		DFR85_15235	CM19_12535															SACC_14660					J5U23_02032
5131	Acidianus brierleyi		DFR85_15240	CM19_12530															SACC_14670					J5U23_02033
5132	Acidianus brierleyi		DFR85_15245									MjAS7_2248	DFR88_00210	Msed_1229		MetMK1DRAFT_00008630	Saci_1834		SACC_12710	HS1genome_2274	LD85_3002		D1869_14955	J5U23_00866	SSO2628		STK_01110
[truncated: 10,480 more rows]

## Sheet: PanMatID
Cluster Number	Acidianus ambivalens LEI10	Acidianus brierleyi DSM1651	Acidianus copahuensis ALE1	Acidianus hospitalis W1	Acidianus infernus DSM3191	Acidianus manzaensis YN25	Aramenus sulfurataquae AZ1	Acidianus sulfidivorans JP7	Metallosphaera cuprina Ar4	Metallosphaera hakonensis DSM7519	Metallosphaera javensis AS7	Metallosphaera prunae Ron12II	Metallosphaera sedula DSM5348	Metallosphaera tengchongensis RicA	Metalosphaera yellowstonensis MK1	Sulfolobus acidocaldarius DSM639	Stygiolobus azoricus FC6	Saccharolobus caldissimus JCM32116	Sulfodiicoccus acidiphilus HS1	Sulfolobus islandicus LD85	Sulfuracidifex metallicus DSM6482	Sulfurisphaera ohwakuensis TA1	Saccharolobus shibatae B12	Saccharolobus solfataricus P2	Sulfuracidifex tepidarius IC007	Sulfurisphaera tokodaii str7
[truncated: 12,295 more rows]

[truncated: 2 more sheets: PanMatCov, PanMatEval]
